# Supplementary material for: Proteomics of Staphylococcus aureus biofilm matrix in a rat model of orthopedic implant-associated infection
Source: PLoS One. 2017 Nov 9;12(11):e0187981. doi: 10.1371/journal.pone.0187981 (PMC5679556; doi:10.1371/journal.pone.0187981)
Supplement: S1 Table — (XLS) [file pone.0187981.s001.xls]

## Sheet: Table  S1.txt
Table S1 Host proteins by sonication affected by S. aureus during acute phase of infection
						Raw spectral counts				Normalized spectral counts
	Identified Proteins	Accession Number	Alternate ID	Molecular Weight	Protein Grouping Ambiguity	expt 1	expt 2	control 1	control 2	expt 1	expt 2	control 1	control 2	p value	fold change (exp./control)
Immune Response
	T-kininogen 2 OS=Rattus norvegicus PE=1 SV=2	KNT2_RAT		48 kDa	acute phage response, vasodilation, protease inhititor	1199	1175	503	637	1168.38	1206.62	525.187	611.18	0.00286167	2.09
	Serine protease inhibitor A3N OS=Rattus norvegicus GN=Serpina3n PE=1 SV=3	SPA3N_RAT	Serpina3n	47 kDa	inflammatory response, protease inhibition	984	1214	535	504	958.872	1246.67	558.599	483.571	0.0297881	2.1163
	Leukocyte elastase inhibitor A OS=Rattus norvegicus GN=Serpinb1a PE=1 SV=1	ILEUA_RAT	Serpinb1a	43 kDa	inflammatory response, protease inhibition	713	566	114	141	694.793	581.231	119.029	135.285	0.00618678	5.01753
	Serpin B10 OS=Rattus norvegicus GN=Serpinb10 PE=2 SV=1	SPB10_RAT	Serpinb10	45 kDa	protease inhibition	129	98	20	25	125.706	100.637	20.8822	23.9866	0.00941471	5.04455
	Alpha-2-macroglobulin OS=Rattus norvegicus GN=A2m PE=2 SV=2	A2MG_RAT	A2m	164 kDa	acute phase response, protease inhibition	990	1265	193	305	964.719	1299.04	201.513	292.637	0.0181354	4.58112
	Haptoglobin OS=Rattus norvegicus GN=Hp PE=1 SV=3	HPT_RAT	Hp	39 kDa	defense response to bacterium	1141	1196	481	518	1111.86	1228.19	502.217	497.003	0.00372854	2.34187
	Alpha-1-acid glycoprotein OS=Rattus norvegicus GN=Orm1 PE=2 SV=1	A1AG_RAT	Orm1	24 kDa	immune response	221	319	84	71	215.356	327.584	87.7053	68.1221	0.0383833	3.48425
	Annexin A1 OS=Rattus norvegicus GN=Anxa1 PE=1 SV=2	ANXA1_RAT	Anxa1	39 kDa	monocyte chemotaxis	1092	926	250	267	1064.11	950.919	261.028	256.177	0.00283655	3.89601
	Annexin A2 OS=Rattus norvegicus GN=Anxa2 PE=1 SV=2	ANXA2_RAT	Anxa2	39 kDa	vesicle-mediated transport	427	343	128	113	416.096	352.23	133.646	108.42	0.00830131	3.17404
	Annexin A3 OS=Rattus norvegicus GN=Anxa3 PE=1 SV=4	ANXA3_RAT	Anxa3	36 kDa	neutraphil degranulation	251	151	25	31	244.59	155.064	26.1028	29.7434	0.0308501	7.15633
	Annexin A6 OS=Rattus norvegicus GN=Anxa6 PE=1 SV=2	ANXA6_RAT	Anxa6	76 kDa	vesicle fusion	184	118	51	30	179.301	121.175	53.2496	28.784	0.0370961	3.66285
	Lysozyme C-1 OS=Rattus norvegicus GN=Lyz1 PE=1 SV=2	LYSC1_RAT	Lyz1	17 kDa	immune response-antimicrobial	107	96	41	23	104.268	98.5834	42.8085	22.0677	0.0117217	3.12674
	Neutrophil antibiotic peptide NP-1 OS=Rattus norvegicus PE=1 SV=1	DEF1_RAT (+1)		10 kDa	defensin	31	25	13	2	30.2084	25.6728	13.5734	1.91893	0.041988	3.60701
	Lipopolysaccharide-binding protein OS=Rattus norvegicus GN=Lbp PE=2 SV=1	LBP_RAT	Lbp	54 kDa	immune response-macrophage activation	53	27	0	1	51.6466	27.7266	0	0.959466	0.0409576	82.7264
	Superoxide dismutase [Mn], mitochondrial OS=Rattus norvegicus GN=Sod2 PE=1 SV=2	SODM_RAT	Sod2	25 kDa	cellular defense-superoxide radicals removal	34	23	9	4	33.1318	23.6189	9.39699	3.83786	0.029268	4.28797
	Peptidoglycan recognition protein 1 OS=Rattus norvegicus GN=Pglyrp1 PE=1 SV=1	PGRP1_RAT	Pglyrp1	21 kDa	immune response	28	12	0	2	27.285	12.3229	0	1.91893	0.064869	20.6406
	Complement component 1 Q subcomponent-binding protein, mitochondrial OS=Rattus norvegicus GN=C1qbp PE=1 SV=2	C1QBP_RAT	C1qbp	31 kDa	immune response	13	15	1	0	12.668	15.4037	1.04411	0	0.00576721	26.8858
	Leukosialin (Fragment) OS=Rattus norvegicus GN=Spn PE=1 SV=1	LEUK_RAT	Spn	38 kDa	immune response-monocyte activation	11	17	4	0	10.7191	17.4575	4.17644	0	0.0469909	6.74655
	Src kinase-associated phosphoprotein 2 OS=Rattus norvegicus GN=Skap2 PE=1 SV=1	SKAP2_RAT	Skap2	41 kDa	immune response-B cell activation	14	7	0	1	13.6425	7.18837	0	0.959466	0.0465112	21.7109
	Tyrosine-protein kinase SYK OS=Rattus norvegicus GN=Syk PE=1 SV=1	KSYK_RAT	Syk	72 kDa	immune response	4	3	0	1	3.89786	3.08073	0	0.959466	0.0205758	7.27341
	Protein kinase C beta type OS=Rattus norvegicus GN=Prkcb PE=1 SV=3	KPCB_RAT	Prkcb	77 kDa	immune response	5	4	0	0	4.87232	4.10764	0	0	0.00358661	>100
	Protein kinase C delta type OS=Rattus norvegicus GN=Prkcd PE=1 SV=1	KPCD_RAT	Prkcd	78 kDa	immune response	4	4	0	1	3.89786	4.10764	0	0.959466	0.00944027	8.3437
	Galectin-3 OS=Rattus norvegicus GN=Lgals3 PE=1 SV=4	LEG3_RAT	Lgals3	27 kDa	immune response, cell differentiation	90	61	12	34	87.7017	62.6415	12.5293	32.6218	0.0409709	3.32978
	Neutrophil gelatinase-associated lipocalin OS=Rattus norvegicus GN=Lcn2 PE=1 SV=2	NGAL_RAT	Lcn2	22 kDa	innate immune response, apotosis	80	75	23	17	77.9571	77.0183	24.0145	16.3109	0.00227531	3.84312
	Protein S100-A9 OS=Rattus norvegicus GN=S100a9 PE=1 SV=3	S10A9_RAT	S100a9	13 kDa	immune response, antimicrobial, apotosis	774	620	249	178	754.235	636.685	259.983	170.785	0.0114071	3.22893
	Protein S100-A8 OS=Rattus norvegicus GN=S100a8 PE=1 SV=3	S10A8_RAT	S100a8	10 kDa	immune response, antimicrobial, apotosis	529	541	184	136	515.491	555.559	192.116	130.487	0.0047544	3.32002
	Phospholipase A-2-activating protein OS=Rattus norvegicus GN=Plaa PE=1 SV=3	PLAP_RAT	Plaa	87 kDa	inflammatory response	7	4	0	1	6.82125	4.10764	0	0.959466	0.037097	11.3906
	Chitinase-3-like protein 1 OS=Rattus norvegicus GN=Chi3l1 PE=2 SV=3	CH3L1_RAT	Chi3l1	42 kDa	apotosis, inflamatory response	53	68	3	5	51.6466	69.8299	3.13233	4.79733	0.012449	15.3193
Blood coagulation
	Coagulation factor XIII A chain OS=Rattus norvegicus GN=F13a1 PE=2 SV=3	F13A_RAT	F13a1	83 kDa	blood coagulation	80	102	25	53	77.9571	104.745	26.1028	50.8517	0.0506038	2.37416
	Hyaluronan-binding protein 2 OS=Rattus norvegicus GN=Habp2 PE=2 SV=1	HABP2_RAT	Habp2	62 kDa	blood coagulation	38	34	10	11	37.0296	34.915	10.4411	10.5541	0.000861569	3.42671
Chaperone
	Heat shock cognate 71 kDa protein OS=Rattus norvegicus GN=Hspa8 PE=1 SV=1	HSP7C_RAT	Hspa8	71 kDa	chaperone, autophagy	558	522	207	289	543.751	536.047	216.131	277.286	0.00543477	2.18841
	Endoplasmin OS=Rattus norvegicus GN=Hsp90b1 PE=1 SV=2	ENPL_RAT	Hsp90b1	93 kDa	protein folding	120	110	25	68	116.936	112.96	26.1028	65.2437	0.0360146	2.51675
	Stress-70 protein, mitochondrial OS=Rattus norvegicus GN=Hspa9 PE=1 SV=3	GRP75_RAT	Hspa9	74 kDa	protein folding	20	19	2	3	19.4893	19.5113	2.08822	2.8784	0.000269513	7.85254
	Calreticulin OS=Rattus norvegicus GN=Calr PE=1 SV=1	CALR_RAT	Calr	48 kDa	Chaperone-endoplasmic reticulum	182	128	35	63	177.352	131.445	36.5439	60.4463	0.0274234	3.1838
	T-complex protein 1 subunit epsilon OS=Rattus norvegicus GN=Cct5 PE=1 SV=1	TCPE_RAT	Cct5	60 kDa	chaperone, protein folding	45	44	7	17	43.8509	45.1841	7.30877	16.3109	0.00940454	3.76952
	T-complex protein 1 subunit beta OS=Rattus norvegicus GN=Cct2 PE=1 SV=3	TCPB_RAT	Cct2	57 kDa	chaperone, protein folding	29	43	3	8	28.2594	44.1572	3.13233	7.67573	0.0325368	6.70024
	T-complex protein 1 subunit gamma OS=Rattus norvegicus GN=Cct3 PE=1 SV=1	TCPG_RAT	Cct3	61 kDa	chaperone, protein folding	38	22	4	8	37.0296	22.592	4.17644	7.67573	0.0423087	5.03044
	T-complex protein 1 subunit alpha OS=Rattus norvegicus GN=Tcp1 PE=1 SV=1	TCPA_RAT	Tcp1	60 kDa	chaperone, protein folding	16	24	0	2	15.5914	24.6459	0	1.91893	0.026844	20.9686
	Endoplasmic reticulum resident protein 29 OS=Rattus norvegicus GN=Erp29 PE=1 SV=2	ERP29_RAT	Erp29	29 kDa	chaperone-stress response	21	16	4	6	20.4637	16.4306	4.17644	5.75679	0.0124277	3.71423
	Hypoxia up-regulated protein 1 OS=Rattus norvegicus GN=Hyou1 PE=1 SV=1	HYOU1_RAT	Hyou1	111 kDa	chaperone-hypoxia response	13	18	0	2	12.668	18.4844	0	1.91893	0.0206005	16.2343
Cytoskeleton
	Moesin OS=Rattus norvegicus GN=Msn PE=1 SV=3	MOES_RAT	Msn	68 kDa	cytoskeleton structure	431	426	154	152	419.994	437.464	160.793	145.839	0.000869206	2.79638
	Tubulin beta-4B chain OS=Rattus norvegicus GN=Tubb4b PE=1 SV=1	TBB4B_RAT	Tubb4b	50 kDa	cytoskeleton structure	171	172	29	48	166.633	176.629	30.2792	46.0544	0.0024296	4.49687
	Tubulin beta-5 chain OS=Rattus norvegicus GN=Tubb5 PE=1 SV=1	TBB5_RAT	Tubb5	50 kDa	cytoskeleton structure	172	189	35	69	167.608	194.086	36.5439	66.2031	0.0113863	3.52024
	Tubulin beta-2A chain OS=Rattus norvegicus GN=Tubb2a PE=1 SV=1	TBB2A_RAT	Tubb2a	50 kDa	cytoskeleton structure	133	136	20	45	129.604	139.66	20.8822	43.176	0.00695439	4.20342
	Tubulin alpha-1C chain OS=Rattus norvegicus GN=Tuba1c PE=1 SV=1	TBA1C_RAT	Tuba1c	50 kDa	cytoskeleton structure	101	90	21	60	98.4208	92.422	21.9263	57.5679	0.0455899	2.40071
	Tubulin alpha-4A chain OS=Rattus norvegicus GN=Tuba4a PE=1 SV=1	TBA4A_RAT	Tuba4a	50 kDa	cytoskeleton structure	84	93	12	30	81.855	95.5027	12.5293	28.784	0.0117427	4.29299
	Tubulin alpha-8 chain OS=Rattus norvegicus GN=Tuba8 PE=2 SV=1	TBA8_RAT	Tuba8	50 kDa	cytoskeleton structure	47	44	7	0	45.7998	45.1841	7.30877	0	0.00379811	12.4486
	Coronin-1A OS=Rattus norvegicus GN=Coro1a PE=1 SV=3	COR1A_RAT	Coro1a	51 kDa	cytoskeloton organizatio-actin binding	249	174	34	60	242.641	178.682	35.4997	57.5679	0.0199776	4.52707
	Filamin-C OS=Rattus norvegicus GN=Flnc PE=1 SV=1	FLNC_RAT	Flnc	291 kDa	cytoskeloton organizatio-actin binding	81	80	26	49	78.9316	82.1528	27.1469	47.0138	0.0248262	2.1721
	WD repeat-containing protein 1 OS=Rattus norvegicus GN=Wdr1 PE=1 SV=3	WDR1_RAT	Wdr1	66 kDa	cytoskeleton-actin filament depolymerization	253	199	31	70	246.539	204.355	32.3674	67.1626	0.0116874	4.53024
	Adenylyl cyclase-associated protein 1 OS=Rattus norvegicus GN=Cap1 PE=1 SV=3	CAP1_RAT	Cap1	52 kDa	cytoskeleton-actin filament polymerization and depolymerization	253	182	10	65	246.539	186.898	10.4411	62.3653	0.0224351	5.95328
	Alpha-actinin-4 OS=Rattus norvegicus GN=Actn4 PE=1 SV=2	ACTN4_RAT	Actn4	105 kDa	cytoskeleton-actin filament bundle assembly	347	315	13	176	338.139	323.477	13.5734	168.866	0.0458168	3.6265
	Actin-related protein 3 OS=Rattus norvegicus GN=Actr3 PE=1 SV=1	ARP3_RAT	Actr3	47 kDa	cytoskeloton-actin filament polymerization	219	196	25	39	213.408	201.274	26.1028	37.4192	0.00111243	6.52817
	Actin-related protein 2/3 complex subunit 1B OS=Rattus norvegicus GN=Arpc1b PE=1 SV=3	ARC1B_RAT	Arpc1b	41 kDa	cytoskeloton-actin filament polymerization	173	124	31	34	168.582	127.337	32.3674	32.6218	0.0152257	4.55336
	Actin-related protein 2 OS=Rattus norvegicus GN=Actr2 PE=2 SV=1	ARP2_RAT	Actr2	45 kDa	cytoskeloton-actin filament polymerization	161	121	20	23	156.889	124.256	20.8822	22.0677	0.00913989	6.54588
	Actin-related protein 2/3 complex subunit 5 OS=Rattus norvegicus GN=Arpc5 PE=1 SV=3	ARPC5_RAT	Arpc5	16 kDa	cytoskeloton-actin filament polymerization	40	27	0	6	38.9786	27.7266	0	5.75679	0.0202075	11.5872
	Destrin OS=Rattus norvegicus GN=Dstn PE=1 SV=3	DEST_RAT	Dstn	19 kDa	cytoskeloton-actin filament polymerization	128	70	19	10	124.731	71.8837	19.8381	9.59466	0.0449572	6.68015
	F-actin-capping protein subunit alpha-2 OS=Rattus norvegicus GN=Capza2 PE=1 SV=1	CAZA2_RAT	Capza2	33 kDa	cytoskeloton-actin capping	35	33	2	12	34.1062	33.888	2.08822	11.5136	0.014377	4.99891
	Profilin-1 OS=Rattus norvegicus GN=Pfn1 PE=1 SV=2	PROF1_RAT	Pfn1	15 kDa	cytoskeloton-prevent actin filament polymerization	171	98	21	24	166.633	100.637	21.9263	23.0272	0.0389885	5.94549
	Cofilin-1 OS=Rattus norvegicus GN=Cfl1 PE=1 SV=3	COF1_RAT	Cfl1	19 kDa	cytoskeloton-actin depolymerization	156	111	28	33	152.016	113.987	29.2351	31.6624	0.0164138	4.36805
	Macrophage-capping protein OS=Rattus norvegicus GN=Capg PE=1 SV=1	CAPG_RAT	Capg	39 kDa	actin capping	108	95	16	36	105.242	97.5565	16.7058	34.5408	0.00801359	3.95731
	Myosin regulatory light polypeptide 9 OS=Rattus norvegicus GN=Myl9 PE=1 SV=2	MYL9_RAT	Myl9	20 kDa	cytokinesis-myosin regulation	63	56	6	7	61.3912	57.507	6.26466	6.71626	0.000680126	9.15946
	Myosin regulatory light chain RLC-A OS=Rattus norvegicus GN=Rlc-a PE=2 SV=2	MRLCA_RAT	Rlc-a	20 kDa	cytokinesis-myosin regulation	109	76	14	10	106.217	78.0452	14.6175	9.59466	0.0152556	7.61029
	Myosin regulatory light chain 12B OS=Rattus norvegicus GN=Myl12b PE=1 SV=3	ML12B_RAT	Myl12b	20 kDa	cytokinesis-myosin regulation	113	76	14	10	110.114	78.0452	14.6175	9.59466	0.0185183	7.77127
	Ras-related C3 botulinum toxin substrate 1 OS=Rattus norvegicus GN=Rac1 PE=1 SV=1	RAC1_RAT	Rac1	21 kDa	cytoskeleton-actin fimament organization regulation	68	58	16	24	66.2635	59.5608	16.7058	23.0272	0.00562998	3.16675
	Coactosin-like protein OS=Rattus norvegicus GN=Cotl1 PE=1 SV=1	COTL1_RAT	Cotl1	16 kDa	cytoskeleton-actin binding	96	56	16	11	93.5485	57.507	16.7058	10.5541	0.0386285	5.54131
	Na(+)/H(+) exchange regulatory cofactor NHE-RF1 OS=Rattus norvegicus GN=Slc9a3r1 PE=1 SV=3	NHRF1_RAT	Slc9a3r1	39 kDa	actin cytosleleton organization	38	27	1	0	37.0296	27.7266	1.04411	0	0.0104573	62.0205
	Ezrin OS=Rattus norvegicus GN=Ezr PE=1 SV=3	EZRI_RAT	Ezr	69 kDa	actin filament reorgnization	201	136	43	53	195.867	139.66	44.8967	50.8517	0.025663	3.50426
	Stathmin OS=Rattus norvegicus GN=Stmn1 PE=1 SV=2	STMN1_RAT	Stmn1	17 kDa	microtubule polymerization	29	19	3	6	28.2594	19.5113	3.13233	5.75679	0.0254973	5.37407
	Echinoderm microtubule-associated protein-like 2 OS=Rattus norvegicus GN=Eml2 PE=1 SV=1	EMAL2_RAT	Eml2	71 kDa	microtubule polymerization	19	20	0	10	18.5148	20.5382	0	9.59466	0.0476178	4.07029
	Thymosin beta-4 OS=Rattus norvegicus GN=Tmsb4x PE=1 SV=2	TYB4_RAT	Tmsb4x	5 kDa	actin filamenent organization	29	26	3	4	28.2594	26.6997	3.13233	3.83786	0.000635078	7.88488
	Myotrophin OS=Rattus norvegicus GN=Mtpn PE=1 SV=2	MTPN_RAT	Mtpn	13 kDa	actin filamentation-cell growth	19	11	2	1	18.5148	11.296	2.08822	0.959466	0.0335579	9.78146
	Cell division control protein 42 homolog OS=Rattus norvegicus GN=Cdc42 PE=1 SV=2	CDC42_RAT	Cdc42	21 kDa	actin filament organizaiton, cell division, migration	53	39	3	9	51.6466	40.0495	3.13233	8.63519	0.0124175	7.7923
Cell differentiation
	Tyrosine-protein kinase Lyn OS=Rattus norvegicus GN=Lyn PE=1 SV=3	LYN_RAT	Lyn	59 kDa	cell migration, differentiation, phagocytosis	19	17	0	0	18.5148	17.4575	0	0	0.000431414	>100
	Tyrosine-protein kinase HCK OS=Rattus norvegicus GN=Hck PE=1 SV=4	HCK_RAT	Hck	59 kDa	cell migration, differentiation, phagocytosis	12	9	0	0	11.6936	9.2422	0	0	0.00671721	>100
	Serine/threonine-protein kinase ICK OS=Rattus norvegicus GN=Ick PE=1 SV=1	ICK_RAT	Ick	71 kDa	cell migration, differentiation, phagocytosis	5	8	1	1	4.87232	8.21528	1.04411	0.959466	0.0401109	6.53212
	CD44 antigen OS=Rattus norvegicus GN=Cd44 PE=1 SV=2	CD44_RAT	Cd44	56 kDa	cell migration-adhesin	12	13	4	1	11.6936	13.3498	4.17644	0.959466	0.0157418	4.87614
	Arylsulfatase B OS=Rattus norvegicus GN=Arsb PE=2 SV=2	ARSB_RAT	Arsb	59 kDa	cell migration	40	35	18	10	38.9786	35.9419	18.794	9.59466	0.0203577	2.6391
	Transgelin-2 OS=Rattus norvegicus GN=Tagln2 PE=1 SV=1	TAGL2_RAT	Tagln2	22 kDa	epithelial cell differentiation	169	124	39	64	164.684	127.337	40.7203	61.4058	0.0235055	2.85942
	Galectin-5 OS=Rattus norvegicus GN=Lgals5 PE=1 SV=2	LEG5_RAT	Lgals5	16 kDa	probable erythrocyte differentiation	94	132	0	0	91.5996	135.552	0	0	0.0177303	>100
	Protein S100-A11 OS=Rattus norvegicus GN=S100a11 PE=3 SV=1	S10AB_RAT	S100a11	11 kDa	cell proliferation	105	77	30	14	102.319	79.0721	31.3233	13.4325	0.0215656	4.0529
	Serine/threonine-protein kinase PAK 2 OS=Rattus norvegicus GN=Pak2 PE=1 SV=1	PAK2_RAT	Pak2	58 kDa	apotosis, proliferation	42	20	0	1	40.9275	20.5382	0	0.959466	0.0487268	64.0624
	Tyrosine-protein phosphatase non-receptor type 6 OS=Rattus norvegicus GN=Ptpn6 PE=1 SV=1	PTN6_RAT	Ptpn6	70 kDa	cell proliferation, differentiation	56	29	0	1	54.57	29.7804	0	0.959466	0.039127	87.9139
	Proliferation-associated protein 2G4 OS=Rattus norvegicus GN=Pa2g4 PE=1 SV=1	PA2G4_RAT	Pa2g4	44 kDa	apotosis, differentiation	20	14	0	6	19.4893	14.3767	0	5.75679	0.0337573	5.88279
	Platelet-activating factor acetylhydrolase IB subunit alpha OS=Rattus norvegicus GN=Pafah1b1 PE=1 SV=2	LIS1_RAT	Pafah1b1	47 kDa	cell migration, proliferation	43	25	5	8	41.9019	25.6728	5.22055	7.67573	0.0397568	5.23986
	Copine-1 OS=Rattus norvegicus GN=Cpne1 PE=1 SV=1	CPNE1_RAT	Cpne1	59 kDa	cell differntiation	37	34	3	1	36.0552	34.915	3.13233	0.959466	0.00067177	17.3445
	Voltage-dependent anion-selective channel protein 1 OS=Rattus norvegicus GN=Vdac1 PE=1 SV=4	VDAC1_RAT	Vdac1	31 kDa	apotosis, epithelial cell differentiation	14	11	2	0	13.6425	11.296	2.08822	0	0.00918868	11.9425
	Protein S100-A6 OS=Rattus norvegicus GN=S100a6 PE=1 SV=3	S10A6_RAT	S100a6	10 kDa	probable actin reorgnizaiton	16	15	6	4	15.5914	15.4037	6.26466	3.83786	0.00665139	3.06805
	Clathrin light chain A OS=Rattus norvegicus GN=Clta PE=1 SV=1	CLCA_RAT	Clta	27 kDa	endocytosis	56	37	5	3	54.57	37.9957	5.22055	2.8784	0.0185502	11.4293
	Drebrin-like protein OS=Rattus norvegicus GN=Dbnl PE=1 SV=1	DBNL_RAT	Dbnl	49 kDa	endocytosis-adaptive immune response	31	17	2	2	30.2084	17.4575	2.08822	1.91893	0.0378735	11.8952
	Dynamin-2 OS=Rattus norvegicus GN=Dnm2 PE=1 SV=1	DYN2_RAT	Dnm2	98 kDa	endocytosis, phagocytosis	26	14	3	3	25.3361	14.3767	3.13233	2.8784	0.0457548	6.60699
	Dynamin-3 OS=Rattus norvegicus GN=Dnm3 PE=1 SV=2	DYN3_RAT	Dnm3	98 kDa	endocytosis, phagocytosis	7	6	0	0	6.82125	6.16146	0	0	0.00128636	>100
	Protein kinase C and casein kinase substrate in neurons 2 protein OS=Rattus norvegicus GN=Pacsin2 PE=1 SV=2	PACN2_RAT	Pacsin2	56 kDa	endocytosis	9	7	1	4	8.77017	7.18837	1.04411	3.83786	0.0373579	3.26887
	Synaptosomal-associated protein 23 OS=Rattus norvegicus GN=Snap23 PE=1 SV=1	SNP23_RAT	Snap23	23 kDa	membrane fusion-exocytosis	14	12	0	0	13.6425	12.3229	0	0	0.00128636	>100
Cell cycle, division, replication and DNA repair
	Calmodulin OS=Rattus norvegicus GN=Calm1 PE=1 SV=2	CALM_RAT	Calm1	17 kDa	cell cycle, growth, signal transduction	96	65	18	23	93.5485	66.7492	18.794	22.0677	0.0237442	3.92293
	Nucleoprotein TPR OS=Rattus norvegicus GN=Tpr PE=1 SV=1	TPR_RAT	Tpr	267 kDa	mitosis, cell division	51	37	6	4	49.6977	37.9957	6.26466	3.83786	0.0114558	8.68034
	DNA damage-binding protein 1 OS=Rattus norvegicus GN=Ddb1 PE=1 SV=1	DDB1_RAT	Ddb1	127 kDa	DNA repair	32	34	5	19	31.1828	34.915	5.22055	18.2299	0.0438342	2.81862
	UV excision repair protein RAD23 homolog B OS=Rattus norvegicus GN=Rad23b PE=1 SV=1	RD23B_RAT	Rad23b	43 kDa	DNA repair	8	10	1	1	7.79571	10.2691	1.04411	0.959466	0.0114648	9.01629
Apotosis
	Ras-related protein Ral-A OS=Rattus norvegicus GN=Rala PE=1 SV=1	RALA_RAT	Rala	24 kDa	apotosis, cytokinesis	8	8	3	1	7.79571	8.21528	3.13233	0.959466	0.0163932	3.91295
	Ras-related protein Ral-B OS=Rattus norvegicus GN=Ralb PE=2 SV=1	RALB_RAT	Ralb	23 kDa	apotosis, cytokinesis	12	10	3	0	11.6936	10.2691	3.13233	0	0.0159042	7.01161
	Lysosome-associated membrane glycoprotein 1 OS=Rattus norvegicus GN=Lamp1 PE=1 SV=1	LAMP1_RAT	Lamp1	44 kDa	apotosis, autophagy	20	13	3	2	19.4893	13.3498	3.13233	1.91893	0.0235809	6.50117
	Mitochondrial fission 1 protein OS=Rattus norvegicus GN=Fis1 PE=1 SV=1	FIS1_RAT	Fis1	17 kDa	mitochondrial fusion/fission, apotosis	8	5	0	0	7.79571	5.13455	0	0	0.0199214	>100
	EF-hand domain-containing protein D2 OS=Rattus norvegicus GN=Efhd2 PE=1 SV=1	EFHD2_RAT	Efhd2	27 kDa	probable apotosis regulation	83	55	27	8	80.8805	56.4801	28.191	7.67573	0.0430524	3.82975
Metabolism
	Alpha-enolase OS=Rattus norvegicus GN=Eno1 PE=1 SV=4	ENOA_RAT	Eno1	47 kDa	metabolism-glycolysis	538	535	203	274	524.262	549.397	211.954	262.894	0.00443939	2.26106
	Beta-enolase OS=Rattus norvegicus GN=Eno3 PE=1 SV=3	ENOB_RAT	Eno3	47 kDa	metabolism-glycolysis	85	83	41	37	82.8294	85.2336	42.8085	35.5002	0.0036338	2.14616
	Gamma-enolase OS=Rattus norvegicus GN=Eno2 PE=1 SV=2	ENOG_RAT	Eno2	47 kDa	metabolism-glycolysis	65	58	25	21	63.3401	59.5608	26.1028	20.1488	0.00417951	2.65723
	Pyruvate kinase PKM OS=Rattus norvegicus GN=Pkm PE=1 SV=3	KPYM_RAT	Pkm	58 kDa	metabolism-glycolysis	510	371	81	234	496.977	380.984	84.5729	224.515	0.0443576	2.84049
	Glucose-6-phosphate isomerase OS=Rattus norvegicus GN=Gpi PE=1 SV=1	G6PI_RAT	Gpi	63 kDa	metabolism-glycolysis	334	271	41	127	325.471	278.293	42.8085	121.852	0.020624	3.66671
	Glycogen phosphorylase, liver form OS=Rattus norvegicus GN=Pygl PE=1 SV=5	PYGL_RAT	Pygl	97 kDa	metabolism-glycogen metabolic process	457	292	48	78	445.33	299.858	50.1173	74.8383	0.0261035	5.96362
	Glycogen phosphorylase, muscle form OS=Rattus norvegicus GN=Pygm PE=1 SV=5	PYGM_RAT	Pygm	97 kDa	metabolism-glycogen metabolic process	45	27	0	0	43.8509	27.7266	0	0	0.023592	>100
	Transketolase OS=Rattus norvegicus GN=Tkt PE=1 SV=1	TKT_RAT	Tkt	68 kDa	metabolism-pentose phosphate shunt	686	666	278	274	668.482	683.922	290.263	262.894	0.000771121	2.44489
	6-phosphogluconate dehydrogenase, decarboxylating OS=Rattus norvegicus GN=Pgd PE=1 SV=1	6PGD_RAT	Pgd	53 kDa	metabolism-pentose phosphate pathway	283	196	27	88	275.773	201.274	28.191	84.433	0.029893	4.23576
	Transaldolase OS=Rattus norvegicus GN=Taldo1 PE=1 SV=2	TALDO_RAT	Taldo1	37 kDa	metabolism-pentose phosphate pathway	225	207	42	44	219.254	212.57	43.8526	42.2165	0.000197925	5.01719
	Phosphoglycerate mutase 1 OS=Rattus norvegicus GN=Pgam1 PE=1 SV=4	PGAM1_RAT	Pgam1	29 kDa	metabolism-pentose phosphate pathway	210	156	54	55	204.637	160.198	56.3819	52.7706	0.014544	3.34244
	Phosphoglycerate mutase 2 OS=Rattus norvegicus GN=Pgam2 PE=1 SV=2	PGAM2_RAT	Pgam2	29 kDa	metabolism-pentose phosphate pathway	50	45	23	16	48.7232	46.211	24.0145	15.3515	0.0126755	2.41158
	6-phosphogluconolactonase OS=Rattus norvegicus GN=Pgls PE=1 SV=1	6PGL_RAT	Pgls	27 kDa	metabolism-pentose phosphate pathway	25	15	7	6	24.3616	15.4037	7.30877	5.75679	0.0495107	3.04352
	Malate dehydrogenase, mitochondrial OS=Rattus norvegicus GN=Mdh2 PE=1 SV=2	MDHM_RAT	Mdh2	36 kDa	metabolism-TCA cycle	94	104	41	28	91.5996	106.799	42.8085	26.865	0.0140279	2.84754
	Citrate synthase, mitochondrial OS=Rattus norvegicus GN=Cs PE=1 SV=1	CISY_RAT	Cs	52 kDa	metabolism-TCA cycle	37	31	13	4	36.0552	31.8342	13.5734	3.83786	0.0207305	3.89916
	Cytochrome c oxidase subunit 5B, mitochondrial OS=Rattus norvegicus GN=Cox5b PE=1 SV=2	COX5B_RAT	Cox5b	14 kDa	metabolism-electron transport	10	7	0	0	9.74464	7.18837	0	0	0.0110197	>100
	Electron transfer flavoprotein subunit beta OS=Rattus norvegicus GN=Etfb PE=2 SV=3	ETFB_RAT	Etfb	28 kDa	metabolism-electron transport	13	10	2	0	12.668	10.2691	2.08822	0	0.0112446	10.9841
	Cytochrome b-245 light chain OS=Rattus norvegicus GN=Cyba PE=1 SV=3	CY24A_RAT	Cyba	21 kDa	metabolism-electron transport	29	20	4	0	28.2594	20.5382	4.17644	0	0.018296	11.684
	N-acetylgalactosamine-6-sulfatase OS=Rattus norvegicus GN=Galns PE=1 SV=1	GALNS_RAT	Galns	58 kDa	metabolism	22	22	4	0	21.4382	22.592	4.17644	0	0.00580723	10.5425
	C-1-tetrahydrofolate synthase, cytoplasmic OS=Rattus norvegicus GN=Mthfd1 PE=1 SV=3	C1TC_RAT	Mthfd1	101 kDa	metabolism	14	23	3	0	13.6425	23.6189	3.13233	0	0.0412154	11.8958
	Aldehyde dehydrogenase, mitochondrial OS=Rattus norvegicus GN=Aldh2 PE=1 SV=1	ALDH2_RAT	Aldh2	56 kDa	metabolism-ethanol degradation	95	119	6	4	92.5741	122.202	6.26466	3.83786	0.0102254	21.2597
	L-lactate dehydrogenase C chain OS=Rattus norvegicus GN=Ldhc PE=1 SV=3	LDHC_RAT	Ldhc	36 kDa	metabolism-fermentation	42	37	16	19	40.9275	37.9957	16.7058	18.2299	0.00279772	2.2591
	Elongation factor 1-delta OS=Rattus norvegicus GN=Eef1d PE=1 SV=2	EF1D_RAT	Eef1d	31 kDa	protein synthesis	34	33	13	16	33.1318	33.888	13.5734	15.3515	0.00128132	2.31703
	Peptidyl-prolyl cis-trans isomerase A OS=Rattus norvegicus GN=Ppia PE=1 SV=2	PPIA_RAT	Ppia	18 kDa	protein metabolism	240	173	56	95	233.871	177.656	58.4702	91.1493	0.0282341	2.75049
	Adenosylhomocysteinase OS=Rattus norvegicus GN=Ahcy PE=1 SV=3	SAHH_RAT	Ahcy	48 kDa	protein metabolism-amino acid biosynthsis	95	84	6	28	92.5741	86.2605	6.26466	26.865	0.0105875	5.39801
	Aspartate aminotransferase, mitochondrial OS=Rattus norvegicus GN=Got2 PE=1 SV=2	AATM_RAT	Got2	47 kDa	protein metabolism-amino acid	68	90	23	12	66.2635	92.422	24.0145	11.5136	0.0255988	4.46648
	Fumarylacetoacetase OS=Rattus norvegicus GN=Fah PE=1 SV=1	FAAA_RAT	Fah	46 kDa	metabolism-amino acid degradation	14	12	2	2	13.6425	12.3229	2.08822	1.91893	0.00182533	6.47977
	26S proteasome non-ATPase regulatory subunit 2 OS=Rattus norvegicus GN=Psmd2 PE=1 SV=1	PSMD2_RAT	Psmd2	100 kDa	protein degradation-ubiquitin-dependent	34	35	10	21	33.1318	35.9419	10.4411	20.1488	0.031281	2.25806
	26S proteasome non-ATPase regulatory subunit 11 OS=Rattus norvegicus GN=Psmd11 PE=1 SV=2	PSD11_RAT	Psmd11	47 kDa	protein degradation-ubiquitin-dependent	9	9	1	0	8.77017	9.2422	1.04411	0	0.0022646	17.2514
	26S protease regulatory subunit 7 OS=Rattus norvegicus GN=Psmc2 PE=1 SV=3	PRS7_RAT	Psmc2	49 kDa	protein degradation-ubiquitin-dependent	18	13	2	3	17.5403	13.3498	2.08822	2.8784	0.0130042	6.21956
	NSFL1 cofactor p47 OS=Rattus norvegicus GN=Nsfl1c PE=1 SV=1	NSF1C_RAT	Nsfl1c	41 kDa	protein catabolism-ubiquitin dependent	24	19	8	5	23.3871	19.5113	8.35288	4.79733	0.0149334	3.26219
	Hypoxanthine-guanine phosphoribosyltransferase OS=Rattus norvegicus GN=Hprt1 PE=1 SV=1	HPRT_RAT	Hprt1	24 kDa	nucleotide metabolism-purine salvage	32	24	8	14	31.1828	24.6459	8.35288	13.4325	0.0271793	2.56267
	Xanthine dehydrogenase/oxidase OS=Rattus norvegicus GN=Xdh PE=1 SV=3	XDH_RAT	Xdh	146 kDa	purine degradation-involved in bone resorption	250	171	59	66	243.616	175.602	61.6025	63.3247	0.0247557	3.35569
	Glutamate dehydrogenase 1, mitochondrial OS=Rattus norvegicus GN=Glud1 PE=1 SV=2	DHE3_RAT	Glud1	61 kDa	metabolism-glutamate anaplerosis	33	36	4	1	32.1573	36.9688	4.17644	0.959466	0.004041	13.4594
	Leukotriene A-4 hydrolase OS=Rattus norvegicus GN=Lta4h PE=2 SV=2	LKHA4_RAT	Lta4h	69 kDa	lipid metabolism-leukotriene metabolic process	385	323	32	118	375.169	331.692	33.4115	113.217	0.0126597	4.82076
	Phospholipase B-like 1 OS=Rattus norvegicus GN=Plbd1 PE=2 SV=1	PLBL1_RAT	Plbd1	63 kDa	lipid metabolism	211	151	41	40	205.612	155.064	42.8085	38.3786	0.0157083	4.44252
	Fatty acid-binding protein, adipocyte OS=Rattus norvegicus GN=Fabp4 PE=1 SV=3	FABP4_RAT	Fabp4	15 kDa	metabolism-fatty acid	50	36	17	22	48.7232	36.9688	17.7499	21.1082	0.0309385	2.20525
	3-ketoacyl-CoA thiolase, mitochondrial OS=Rattus norvegicus GN=Acaa2 PE=2 SV=1	THIM_RAT	Acaa2	42 kDa	metabolism-fatty acid	33	23	5	2	32.1573	23.6189	5.22055	1.91893	0.0168246	7.81237
	Enoyl-CoA hydratase, mitochondrial OS=Rattus norvegicus GN=Echs1 PE=1 SV=1	ECHM_RAT	Echs1	32 kDa	metabolism-fatty acid	22	16	0	1	21.4382	16.4306	0	0.959466	0.00927687	39.4686
	Trifunctional enzyme subunit alpha, mitochondrial OS=Rattus norvegicus GN=Hadha PE=1 SV=2	ECHA_RAT	Hadha	83 kDa	metabolism-fatty acid	5	4	0	0	4.87232	4.10764	0	0	0.00358661	>100
	Beta-hexosaminidase subunit beta OS=Rattus norvegicus GN=Hexb PE=2 SV=1	HEXB_RAT	Hexb	62 kDa	metabolism-carbohydrate	15	10	0	0	14.617	10.2691	0	0	0.0145968	>100
	ATP synthase subunit beta, mitochondrial OS=Rattus norvegicus GN=Atp5b PE=1 SV=2	ATPB_RAT	Atp5b	56 kDa	ATP metabolic process	160	180	58	11	155.914	184.844	60.5584	10.5541	0.0214819	4.79182
	ATP synthase subunit alpha, mitochondrial OS=Rattus norvegicus GN=Atp5a1 PE=1 SV=2	ATPA_RAT	Atp5a1	60 kDa	ATP metabolic process	135	100	36	3	131.553	102.691	37.588	2.8784	0.0251077	5.7886
Transport
	Sodium/potassium-transporting ATPase subunit alpha-1 OS=Rattus norvegicus GN=Atp1a1 PE=1 SV=1	AT1A1_RAT	Atp1a1	113 kDa	ATP hydrolysis coupled sodium transport	43	77	6	3	41.9019	79.0721	6.26466	2.8784	0.0478369	13.2312
	Sodium/potassium-transporting ATPase subunit alpha-2 OS=Rattus norvegicus GN=Atp1a2 PE=1 SV=1	AT1A2_RAT	Atp1a2	112 kDa	ATP hydrolysis coupled sodium transport	28	48	6	5	27.285	49.2917	6.26466	4.79733	0.0485532	6.92251
	Sodium/potassium-transporting ATPase subunit alpha-3 OS=Rattus norvegicus GN=Atp1a3 PE=1 SV=2	AT1A3_RAT	Atp1a3	112 kDa	ATP hydrolysis coupled sodium transport	24	42	0	2	23.3871	43.1302	0	1.91893	0.0413775	34.6638
	Plasma membrane calcium-transporting ATPase 4 OS=Rattus norvegicus GN=Atp2b4 PE=1 SV=1	AT2B4_RAT	Atp2b4	133 kDa	ATP hydrolysis coupled calcium transport	11	12	0	3	10.7191	12.3229	0	2.8784	0.0128403	8.00516
	Plasma membrane calcium-transporting ATPase 1 OS=Rattus norvegicus GN=Atp2b1 PE=1 SV=2	AT2B1_RAT	Atp2b1	139 kDa	ATP hydrolysis coupled calcium transport	11	8	0	0	10.7191	8.21528	0	0	0.0085204	>100
	Sarcoplasmic/endoplasmic reticulum calcium ATPase 2 OS=Rattus norvegicus GN=Atp2a2 PE=1 SV=1	AT2A2_RAT	Atp2a2	115 kDa	ATP hydrolysis coupled calcium transport	10	8	1	0	9.74464	8.21528	1.04411	0	0.00588627	17.2012
	Sarcoplasmic/endoplasmic reticulum calcium ATPase 3 OS=Rattus norvegicus GN=Atp2a3 PE=1 SV=2	AT2A3_RAT	Atp2a3	116 kDa	ATP hydrolysis coupled calcium transport	6	6	0	0	5.84678	6.16146	0	0	0.000343008	>100
	V-type proton ATPase subunit B, brain isoform OS=Rattus norvegicus GN=Atp6v1b2 PE=1 SV=1	VATB2_RAT	Atp6v1b2	57 kDa	ATP hydrolysis coupled proton transport	56	60	24	26	54.57	61.6146	25.0586	24.9461	0.0055724	2.32347
	V-type proton ATPase subunit E 1 OS=Rattus norvegicus GN=Atp6v1e1 PE=1 SV=1	VATE1_RAT	Atp6v1e1	26 kDa	ATP hydrolysis coupled proton transport	28	22	2	3	27.285	22.592	2.08822	2.8784	0.00552165	10.0425
	GTP-binding nuclear protein Ran OS=Rattus norvegicus GN=Ran PE=1 SV=3	RAN_RAT	Ran	24 kDa	nuleocytoplasmic transport	107	97	58	40	104.268	99.6103	60.5584	38.3786	0.021806	2.06068
	Aquaporin-1 OS=Rattus norvegicus GN=Aqp1 PE=1 SV=4	AQP1_RAT	Aqp1	29 kDa	water transport	43	43	22	6	41.9019	44.1572	22.9704	5.75679	0.0403723	2.99573
	Solute carrier family 2, facilitated glucose transporter member 3 OS=Rattus norvegicus GN=Slc2a3 PE=1 SV=1	GTR3_RAT	Slc2a3	54 kDa	sugar transport	43	47	10	3	41.9019	48.2648	10.4411	2.8784	0.0080706	6.76953
	Transient receptor potential cation channel subfamily V member 2 OS=Rattus norvegicus GN=Trpv2 PE=1 SV=2	TRPV2_RAT	Trpv2	87 kDa	trasnport-calcium	4	2	0	0	3.89786	2.05382	0	0	0.0420344	>100
	Transcobalamin-2 OS=Rattus norvegicus GN=Tcn2 PE=2 SV=1	TCO2_RAT	Tcn2	47 kDa	transport-cobalt	16	17	3	5	15.5914	17.4575	3.13233	4.79733	0.00488364	4.16776
	Extended synaptotagmin-1 OS=Rattus norvegicus GN=Esyt1 PE=1 SV=1	ESYT1_RAT	Esyt1	121 kDa	lipid transport	7	10	3	1	6.82125	10.2691	3.13233	0.959466	0.0429167	4.17674
	Vacuolar protein sorting-associated protein 26A OS=Rattus norvegicus GN=Vps26a PE=1 SV=1	VP26A_RAT	Vps26a	38 kDa	protein transport	9	7	4	1	8.77017	7.18837	4.17644	0.959466	0.0472159	3.10725
	Vacuolar protein sorting-associated protein 29 OS=Rattus norvegicus GN=Vps29 PE=1 SV=2	VPS29_RAT	Vps29	20 kDa	protein transport	11	6	0	2	10.7191	6.16146	0	1.91893	0.0470406	8.79686
	Transmembrane emp24 domain-containing protein 10 OS=Rattus norvegicus GN=Tmed10 PE=1 SV=2	TMEDA_RAT	Tmed10	25 kDa	protein transport	10	5	1	0	9.74464	5.13455	1.04411	0	0.0497976	14.2506
	Vesicle-trafficking protein SEC22b OS=Rattus norvegicus GN=Sec22b PE=1 SV=3	SC22B_RAT	Sec22b	25 kDa	protein transport	7	6	0	0	6.82125	6.16146	0	0	0.00128636	>100
	EH domain-containing protein 1 OS=Rattus norvegicus GN=Ehd1 PE=1 SV=1	EHD1_RAT	Ehd1	61 kDa	protein transport, cilium assembly	29	16	0	0	28.2594	16.4306	0	0	0.0317315	>100
	EH domain-containing protein 3 OS=Rattus norvegicus GN=Ehd3 PE=1 SV=2	EHD3_RAT	Ehd3	61 kDa	protein transport	15	13	0	1	14.617	13.3498	0	0.959466	0.00172274	29.1483
Protein synthsis
	Heterogeneous nuclear ribonucleoprotein K OS=Rattus norvegicus GN=Hnrnpk PE=1 SV=1	HNRPK_RAT	Hnrnpk	51 kDa	mRNA processing, acute phase response	59	40	2	4	57.4934	41.0764	2.08822	3.83786	0.0151607	16.6332
	Heterogeneous nuclear ribonucleoprotein D0 OS=Rattus norvegicus GN=Hnrnpd PE=1 SV=2	HNRPD_RAT	Hnrnpd	38 kDa	mRNA processing	32	25	9	11	31.1828	25.6728	9.39699	10.5541	0.0112466	2.84975
	Heterogeneous nuclear ribonucleoprotein M OS=Rattus norvegicus GN=Hnrnpm PE=1 SV=4	HNRPM_RAT	Hnrnpm	74 kDa	mRNA processing	23	20	7	5	22.4127	20.5382	7.30877	4.79733	0.00508273	3.54787
	Small nuclear ribonucleoprotein-associated protein N OS=Rattus norvegicus GN=Snrpn PE=2 SV=1	RSMN_RAT	Snrpn	25 kDa	mRNA processing	22	12	3	0	21.4382	12.3229	3.13233	0	0.0431941	10.7783
	Far upstream element-binding protein 2 OS=Rattus norvegicus GN=Khsrp PE=1 SV=1	FUBP2_RAT	Khsrp	74 kDa	mRNA processing	22	15	3	3	21.4382	15.4037	3.13233	2.8784	0.0181504	6.12935
	Polyadenylate-binding protein 1 OS=Rattus norvegicus GN=Pabpc1 PE=1 SV=1	PABP1_RAT	Pabpc1	71 kDa	mRNA processing	14	8	0	0	13.6425	8.21528	0	0	0.0282394	>100
	Eukaryotic translation initiation factor 5A-1 OS=Rattus norvegicus GN=Eif5a PE=1 SV=3	IF5A1_RAT	Eif5a	17 kDa	translation	38	37	4	11	37.0296	37.9957	4.17644	10.5541	0.00562614	5.09317
	Eukaryotic initiation factor 4A-II OS=Rattus norvegicus GN=Eif4a2 PE=1 SV=1	IF4A2_RAT	Eif4a2	46 kDa	translation	30	24	4	10	29.2339	24.6459	4.17644	9.59466	0.0149671	3.91253
	Eukaryotic translation initiation factor 2 subunit 1 OS=Rattus norvegicus GN=Eif2s1 PE=1 SV=2	IF2A_RAT	Eif2s1	36 kDa	translation	10	15	1	1	9.74464	15.4037	1.04411	0.959466	0.0274585	12.5517
	Eukaryotic initiation factor 4A-III OS=Rattus norvegicus GN=Eif4a3 PE=1 SV=1	IF4A3_RAT	Eif4a3	47 kDa	translation	11	11	2	0	10.7191	11.296	2.08822	0	0.00580723	10.5425
	Eukaryotic translation initiation factor 3 subunit C OS=Rattus norvegicus GN=Eif3c PE=1 SV=1	EIF3C_RAT	Eif3c	105 kDa	translation	7	6	0	1	6.82125	6.16146	0	0.959466	0.00462479	13.5312
	60S ribosomal protein L12 OS=Rattus norvegicus GN=Rpl12 PE=2 SV=1	RL12_RAT	Rpl12	18 kDa	translation	22	31	5	11	21.4382	31.8342	5.22055	10.5541	0.0424558	3.37709
	60S ribosomal protein L10a OS=Rattus norvegicus GN=Rpl10a PE=1 SV=2	RL10A_RAT	Rpl10a	25 kDa	translation	13	14	6	7	12.668	14.3767	6.26466	6.71626	0.00771407	2.08343
	60S acidic ribosomal protein P2 OS=Rattus norvegicus GN=Rplp2 PE=1 SV=2	RLA2_RAT	Rplp2	12 kDa	translation	17	14	1	6	16.5659	14.3767	1.04411	5.75679	0.0216698	4.54978
	60S ribosomal protein L23a OS=Rattus norvegicus GN=Rpl23a PE=2 SV=1	RL23A_RAT	Rpl23a	18 kDa	translation	10	8	1	5	9.74464	8.21528	1.04411	4.79733	0.048005	3.07457
	40S ribosomal protein S12 OS=Rattus norvegicus GN=Rps12 PE=1 SV=2	RS12_RAT	Rps12	15 kDa	translation	20	17	4	4	19.4893	17.4575	4.17644	3.83786	0.00251518	4.6101
	Aspartate--tRNA ligase, cytoplasmic OS=Rattus norvegicus GN=Dars PE=2 SV=1	SYDC_RAT	Dars	57 kDa	translation	8	5	1	0	7.79571	5.13455	1.04411	0	0.0266314	12.384
	Arginine--tRNA ligase, cytoplasmic OS=Rattus norvegicus GN=Rars PE=1 SV=2	SYRC_RAT	Rars	76 kDa	translation	4	4	0	0	3.89786	4.10764	0	0	0.000343008	>100
	N(4)-(Beta-N-acetylglucosaminyl)-L-asparaginase OS=Rattus norvegicus GN=Aga PE=1 SV=2	ASPG_RAT	Aga	37 kDa	protein maturation	14	19	4	3	13.6425	19.5113	4.17644	2.8784	0.0245804	4.69944
	NEDD8 OS=Rattus norvegicus GN=Nedd8 PE=1 SV=1	NEDD8_RAT	Nedd8	9 kDa	protein modification	15	11	7	4	14.617	11.296	7.30877	3.83786	0.0457663	2.32474
	UDP-glucose:glycoprotein glucosyltransferase 1 OS=Rattus norvegicus GN=Uggt1 PE=1 SV=2	UGGG1_RAT	Uggt1	176 kDa	protein modification-glycosylation	18	10	0	2	17.5403	10.2691	0	1.91893	0.0374998	14.4922
	Dolichyl-diphosphooligosaccharide--protein glycosyltransferase subunit 2 OS=Rattus norvegicus GN=Rpn2 PE=2 SV=2	RPN2_RAT	Rpn2	69 kDa	protein modification-glycosylation	10	10	0	0	9.74464	10.2691	0	0	0.000343008	>100
	Dolichyl-diphosphooligosaccharide--protein glycosyltransferase 48 kDa subunit OS=Rattus norvegicus GN=Ddost PE=2 SV=1	OST48_RAT	Ddost	49 kDa	protein modification-glycosylation , T cel lactivation	10	5	1	0	9.74464	5.13455	1.04411	0	0.0497976	14.2506
Signal transduction
	14-3-3 protein zeta/delta OS=Rattus norvegicus GN=Ywhaz PE=1 SV=1	1433Z_RAT	Ywhaz	28 kDa	adaptor protein-signaling pathways	274	315	85	140	267.003	323.477	88.7494	134.325	0.0184352	2.64701
	14-3-3 protein epsilon OS=Rattus norvegicus GN=Ywhae PE=1 SV=1	1433E_RAT	Ywhae	29 kDa	adaptor protein-signaling pathways	194	189	39	74	189.046	194.086	40.7203	71.0005	0.00627571	3.42937
	14-3-3 protein gamma OS=Rattus norvegicus GN=Ywhag PE=1 SV=2	1433G_RAT	Ywhag	28 kDa	adaptor protein-signaling pathways	147	166	54	94	143.246	170.467	56.3819	90.1898	0.0306508	2.14034
	14-3-3 protein beta/alpha OS=Rattus norvegicus GN=Ywhab PE=1 SV=3	1433B_RAT	Ywhab	28 kDa	adaptor protein-signaling pathways	169	162	38	77	164.684	166.36	39.6762	73.8789	0.0119526	2.91527
	14-3-3 protein theta OS=Rattus norvegicus GN=Ywhaq PE=1 SV=1	1433T_RAT	Ywhaq	28 kDa	adaptor protein-signaling pathways	157	146	39	72	152.991	149.929	40.7203	69.0815	0.010565	2.75879
	Major vault protein OS=Rattus norvegicus GN=Mvp PE=1 SV=4	MVP_RAT	Mvp	96 kDa	vault structure-signal transduction	137	174	53	50	133.502	178.682	55.3378	47.9733	0.0224137	3.02178
	ADP-ribosylation factor 1 OS=Rattus norvegicus GN=Arf1 PE=1 SV=2	ARF1_RAT (+1)	Arf1	21 kDa	signal transduction, ER-Golgi transport	38	27	3	7	37.0296	27.7266	3.13233	6.71626	0.0157108	6.57518
	ADP-ribosylation factor 4 OS=Rattus norvegicus GN=Arf4 PE=2 SV=2	ARF4_RAT	Arf4	20 kDa	signal transduction, ER-Golgi transport	23	18	3	5	22.4127	18.4844	3.13233	4.79733	0.00816978	5.15748
	ADP-ribosylation factor 5 OS=Rattus norvegicus GN=Arf5 PE=1 SV=2	ARF5_RAT	Arf5	21 kDa	signal transduction, ER-Golgi transport	27	20	6	3	26.3105	20.5382	6.26466	2.8784	0.0150436	5.12397
	Ras-related protein Rab-1A OS=Rattus norvegicus GN=Rab1A PE=1 SV=3	RAB1A_RAT	Rab1A	23 kDa	signal transduction, vesicle formation, IL-8 secretion	38	48	11	14	37.0296	49.2917	11.4852	13.4325	0.0192683	3.46425
	Ras-related protein Rab-1B OS=Rattus norvegicus GN=Rab1b PE=1 SV=1	RAB1B_RAT	Rab1b	22 kDa	signal transduction vesicle formation, autophagy	34	40	12	8	33.1318	41.0764	12.5293	7.67573	0.0142289	3.67276
	GTP-binding protein Rab-3D OS=Rattus norvegicus GN=Rab3d PE=1 SV=2	RAB3D_RAT	Rab3d	24 kDa	signal transduction, vesicle formation, exocytosis	29	16	0	0	28.2594	16.4306	0	0	0.0317315	>100
	Ras-related protein Rab-10 OS=Rattus norvegicus GN=Rab10 PE=1 SV=1	RAB10_RAT	Rab10	23 kDa	signal transduction, vesicle formation, Golgi to plasma	22	17	6	0	21.4382	17.4575	6.26466	0	0.0240211	6.20875
	Ras-related protein Rab-8B OS=Rattus norvegicus GN=Rab8b PE=1 SV=1	RAB8B_RAT	Rab8b	24 kDa	signal transduction, vesicle formation	31	18	5	0	30.2084	18.4844	5.22055	0	0.0385984	9.32713
	Ras-related protein Rab-8A OS=Rattus norvegicus GN=Rab8a PE=1 SV=2	RAB8A_RAT	Rab8a	24 kDa	signal transduction, vesicle formation	26	18	0	8	25.3361	18.4844	0	7.67573	0.0361737	5.70896
	Ras-related protein Rab-35 OS=Rattus norvegicus GN=Rab35 PE=1 SV=1	RAB35_RAT	Rab35	23 kDa	signal transduction, vesicle formation	17	14	0	0	16.5659	14.3767	0	0	0.00248402	>100
	Ras-related protein Rab-6A OS=Rattus norvegicus GN=Rab6a PE=1 SV=2	RAB6A_RAT	Rab6a	24 kDa	signal transduction, vesicle formation	33	27	8	0	32.1573	27.7266	8.35288	0	0.0160286	7.16925
	Ras-related protein Rab-11B OS=Rattus norvegicus GN=Rab11b PE=1 SV=4	RB11B_RAT	Rab11b	24 kDa	signal transduction, vesicle formation	60	33	7	6	58.4678	33.888	7.30877	5.75679	0.0422203	7.06865
	Ras-related protein Rab-11A OS=Rattus norvegicus GN=Rab11a PE=1 SV=3	RB11A_RAT	Rab11a	24 kDa	signal transduction, vesicle formation	58	31	7	5	56.5189	31.8342	7.30877	4.79733	0.0457909	7.29823
	Ras-related protein Rab-18 OS=Rattus norvegicus GN=Rab18 PE=2 SV=1	RAB18_RAT	Rab18	23 kDa	signal transduction, vesicle formation	9	7	0	0	8.77017	7.18837	0	0	0.00484109	>100
	Guanine nucleotide-binding protein G(i) subunit alpha-2 OS=Rattus norvegicus GN=Gnai2 PE=1 SV=3	GNAI2_RAT	Gnai2	41 kDa	signal transduction-cell cycle, division	103	65	13	8	100.37	66.7492	13.5734	7.67573	0.0253172	7.86473
	Guanine nucleotide-binding protein G(k) subunit alpha OS=Rattus norvegicus GN=Gnai3 PE=1 SV=3	GNAI3_RAT	Gnai3	41 kDa	signal transduction-cell cycle, division	33	27	0	0	32.1573	27.7266	0	0	0.00271488	>100
	Nicastrin OS=Rattus norvegicus GN=Ncstn PE=1 SV=1	NICA_RAT	Ncstn	78 kDa	signaling pathway-T cell proliferation	17	15	3	2	16.5659	15.4037	3.13233	1.91893	0.00193675	6.32902
Redox
	Protein disulfide-isomerase OS=Rattus norvegicus GN=P4hb PE=1 SV=2	PDIA1_RAT	P4hb	57 kDa	redox homeostatis	201	203	40	74	195.867	208.463	41.7644	71.0005	0.00585594	3.5856
	Protein disulfide-isomerase A3 OS=Rattus norvegicus GN=Pdia3 PE=1 SV=2	PDIA3_RAT	Pdia3	57 kDa	redox homeostatis	176	199	50	42	171.506	204.355	52.2055	40.2976	0.00743374	4.06323
	Peroxiredoxin-5, mitochondrial OS=Rattus norvegicus GN=Prdx5 PE=1 SV=1	PRDX5_RAT	Prdx5	22 kDa	redox homeostasis	154	113	56	35	150.067	116.041	58.4702	33.5813	0.0269797	2.89086
	Glutathione reductase (Fragment) OS=Rattus norvegicus GN=Gsr PE=2 SV=2	GSHR_RAT	Gsr	46 kDa	redox homeostasis	22	15	1	1	21.4382	15.4037	1.04411	0.959466	0.0143615	18.3881
	Glutaredoxin-1 OS=Rattus norvegicus GN=Glrx PE=3 SV=3	GLRX1_RAT	Glrx	12 kDa	redox homeostasis	12	10	1	0	11.6936	10.2691	1.04411	0	0.00352649	21.0348
Cell matrix and tissue remodeling
	Carcinoembryonic antigen-related cell adhesion molecule 1 OS=Rattus norvegicus GN=Ceacam1 PE=1 SV=3	CEAM1_RAT	Ceacam1	57 kDa	adhesin	54	40	16	4	52.621	41.0764	16.7058	3.83786	0.0257825	4.5609
	Fibrinogen-like protein 1 OS=Rattus norvegicus GN=Fgl1 PE=2 SV=1	FGL1_RAT	Fgl1	36 kDa	probable extracellular matrix component	43	37	7	7	41.9019	37.9957	7.30877	6.71626	0.00178905	5.69679
	Protein RoBo-1 OS=Rattus norvegicus PE=1 SV=1	ROB1_RAT		26 kDa	bone remodeling	50	42	5	5	48.7232	43.1302	5.22055	4.79733	0.00233238	9.16895
	Alkaline phosphatase, tissue-nonspecific isozyme OS=Rattus norvegicus GN=Alpl PE=1 SV=2	PPBT_RAT	Alpl	58 kDa	osteroblast differentiation	58	38	9	3	56.5189	39.0226	9.39699	2.8784	0.0233906	7.78318
	Flotillin-1 OS=Rattus norvegicus GN=Flot1 PE=2 SV=2	FLOT1_RAT	Flot1	47 kDa	membrane assembly	86	80	17	10	83.8039	82.1528	17.7499	9.59466	0.00179202	6.0691
	Flotillin-2 OS=Rattus norvegicus GN=Flot2 PE=1 SV=1	FLOT2_RAT	Flot2	47 kDa	membrane assembly	52	40	3	5	50.6721	41.0764	3.13233	4.79733	0.00661658	11.5703
	Cartilage oligomeric matrix protein OS=Rattus norvegicus GN=Comp PE=1 SV=1	COMP_RAT	Comp	83 kDa	matrix protein	3	0	16	17	2.92339	0	16.7058	16.3109	0.00473642	0.0885429
	Collagen alpha-1(III) chain OS=Rattus norvegicus GN=Col3a1 PE=2 SV=3	CO3A1_RAT	Col3a1	139 kDa	extracellular matrix component	15	10	37	28	14.617	10.2691	38.6321	26.865	0.0418112	0.379957
Proteolysis
	78 kDa glucose-regulated protein OS=Rattus norvegicus GN=Hspa5 PE=1 SV=1	GRP78_RAT	Hspa5	72 kDa	proteolysis	320	415	164	162	311.828	426.168	171.234	155.433	0.0352591	2.25917
	Dipeptidyl peptidase 1 OS=Rattus norvegicus GN=Ctsc PE=1 SV=3	CATC_RAT	Ctsc	52 kDa	proteolysis-apotosis	21	21	4	2	20.4637	21.5651	4.17644	1.91893	0.00242544	6.89521
	Aminopeptidase N OS=Rattus norvegicus GN=Anpep PE=1 SV=2	AMPN_RAT	Anpep	109 kDa	protease	85	69	28	11	82.8294	70.8568	29.2351	10.5541	0.0179594	3.86251
	Neutrophil collagenase OS=Rattus norvegicus GN=Mmp8 PE=2 SV=1	MMP8_RAT	Mmp8	53 kDa	collagen degradation	108	75	7	3	105.242	77.0183	7.30877	2.8784	0.0132381	17.8912
	Matrix metalloproteinase-9 OS=Rattus norvegicus GN=Mmp9 PE=2 SV=1	MMP9_RAT	Mmp9	79 kDa	collagen degradation-bone resorption	94	74	12	7	91.5996	75.9914	12.5293	6.71626	0.00618617	8.70802
	E3 ubiquitin-protein ligase RNF123 OS=Rattus norvegicus GN=Rnf123 PE=1 SV=1	RN123_RAT	Rnf123	149 kDa	ubiquitin conjugation pathway	5	7	0	0	4.87232	7.18837	0	0	0.0174774	>100
	Ubiquitin-conjugating enzyme E2 variant 2 OS=Rattus norvegicus GN=Ube2v2 PE=1 SV=3	UB2V2_RAT	Ube2v2	16 kDa	ubiquitin conjugation pathway	8	11	0	3	7.79571	11.296	0	2.8784	0.0350101	6.63276
	Small ubiquitin-related modifier 2 OS=Rattus norvegicus GN=Sumo2 PE=1 SV=1	SUMO2_RAT	Sumo2	11 kDa	ubiquitin conjugation pathway	17	10	2	4	16.5659	10.2691	2.08822	3.83786	0.0426854	4.52828
	E3 ubiquitin-protein ligase UBR4 OS=Rattus norvegicus GN=Ubr4 PE=1 SV=2	UBR4_RAT	Ubr4	574 kDa	ubiquitin conjugation pathway	8	5	1	0	7.79571	5.13455	1.04411	0	0.0266314	12.384
	Xaa-Pro aminopeptidase 1 OS=Rattus norvegicus GN=Xpnpep1 PE=1 SV=1	XPP1_RAT	Xpnpep1	70 kDa	proteolysis-bradykinin degradation	7	5	0	0	6.82125	5.13455	0	0	0.00966385	>100
Transcription
	Prohibitin-2 OS=Rattus norvegicus GN=Phb2 PE=1 SV=1	PHB2_RAT	Phb2	33 kDa	tanscription regulation	6	4	0	0	5.84678	4.10764	0	0	0.0145968	>100
	Core histone macro-H2A.1 OS=Rattus norvegicus GN=H2afy PE=1 SV=4	H2AY_RAT	H2afy	40 kDa	chomatin modification	13	14	1	3	12.668	14.3767	1.04411	2.8784	0.00577553	6.89477
	Histone-binding protein RBBP7 OS=Rattus norvegicus GN=Rbbp7 PE=2 SV=1	RBBP7_RAT	Rbbp7	48 kDa	chomatin modification	11	8	3	1	10.7191	8.21528	3.13233	0.959466	0.0232201	4.6274
	Histone H1.4 OS=Rattus norvegicus GN=Hist1h1e PE=1 SV=3	H14_RAT	Hist1h1e	22 kDa	nucleosome assembly	147	123	69	21	143.246	126.31	72.0436	20.1488	0.0415455	2.92384
	Histone H1.5 OS=Rattus norvegicus GN=Hist1h1b PE=1 SV=1	H15_RAT	Hist1h1b	23 kDa	nucleosome assembly	23	38	3	1	22.4127	39.0226	3.13233	0.959466	0.0378829	15.0143
	Histone H1.1 OS=Rattus norvegicus GN=Hist1h1a PE=1 SV=1	H11_RAT	Hist1h1a	22 kDa	nucleosome assembly	43	40	14	6	41.9019	41.0764	14.6175	5.75679	0.00980695	4.07269
Miscellaneous
	Lamin-B1 OS=Rattus norvegicus GN=Lmnb1 PE=1 SV=3	LMNB1_RAT	Lmnb1	67 kDa	nuclear memebrane-structure	148	83	8	1	144.221	85.2336	8.35288	0.959466	0.0329041	24.6398
	Ribonuclease inhibitor OS=Rattus norvegicus GN=Rnh1 PE=1 SV=2	RINI_RAT	Rnh1	50 kDa	inhibition of ribonucleases	45	38	4	17	43.8509	39.0226	4.17644	16.3109	0.0205686	4.0451
	Nucleolin OS=Rattus norvegicus GN=Ncl PE=1 SV=3	NUCL_RAT	Ncl	77 kDa	nucleolar protein	44	40	1	14	42.8764	41.0764	1.04411	13.4325	0.0154831	5.7992
	Hematological and neurological expressed 1 protein OS=Rattus norvegicus GN=Hn1 PE=1 SV=3	HN1_RAT	Hn1	16 kDa	nuclear membrane	8	7	4	3	7.79571	7.18837	4.17644	2.8784	0.0155737	2.12394
	Synaptic vesicle membrane protein VAT-1 homolog OS=Rattus norvegicus GN=Vat1 PE=1 SV=1	VAT1_RAT	Vat1	43 kDa	mitochondrial membrane protein	17	11	1	2	16.5659	11.296	1.04411	1.91893	0.021539	9.40314
	Telomerase protein component 1 OS=Rattus norvegicus GN=Tep1 PE=1 SV=1	TEP1_RAT	Tep1	292 kDa	telomere maintenance	14	13	5	2	13.6425	13.3498	5.22055	1.91893	0.0133803	3.78071
	Glia maturation factor beta OS=Rattus norvegicus GN=Gmfb PE=1 SV=2	GMFB_RAT	Gmfb	17 kDa	growth factor	14	10	0	5	13.6425	10.2691	0	4.79733	0.0413187	4.98436
	Mesencephalic astrocyte-derived neurotrophic factor OS=Rattus norvegicus GN=Manf PE=1 SV=1	MANF_RAT	Manf	20 kDa	response to unfolded protein	17	10	3	2	16.5659	10.2691	3.13233	1.91893	0.0384034	5.31253
	Stress-induced-phosphoprotein 1 OS=Rattus norvegicus GN=Stip1 PE=1 SV=1	STIP1_RAT	Stip1	63 kDa	stress response	13	12	1	2	12.668	12.3229	1.04411	1.91893	0.000908846	8.43422
	Nucleobindin-2 OS=Rattus norvegicus GN=Nucb2 PE=1 SV=1	NUCB2_RAT	Nucb2	50 kDa	calcium, DNA -binding	7	9	4	2	6.82125	9.2422	4.17644	1.91893	0.0474238	2.63535
	Phosphatidylinositide phosphatase SAC1 OS=Rattus norvegicus GN=Sacm1l PE=1 SV=1	SAC1_RAT	Sacm1l	67 kDa	phosphatase	11	8	1	1	10.7191	8.21528	1.04411	0.959466	0.0106006	9.4503
	Sialate O-acetylesterase OS=Rattus norvegicus GN=Siae PE=1 SV=2	SIAE_RAT	Siae	60 kDa	hydrolase	11	8	0	0	10.7191	8.21528	0	0	0.0085204	>100
