# Supplementary material for: Proteomics of Staphylococcus aureus biofilm matrix in a rat model of orthopedic implant-associated infection
Source: PLoS One. 2017 Nov 9;12(11):e0187981. doi: 10.1371/journal.pone.0187981 (PMC5679556; doi:10.1371/journal.pone.0187981)
Supplement: S2 Table — (XLS) [file pone.0187981.s002.xls]

## Sheet: acute SDS cf
Table S2. Host proteins by SDS-extraction affected by S. aureus during acute phase of infection
						Raw spectral counts				Normalized spectral counts
	Identified Proteins (1828)	Accession Number	Alternate ID	Molecular Weight	Protein Grouping Ambiguity	expt 1	expt 2	control 1	control 2	expt 1	expt 2	control 1	control 2	p value	fold change (exp./control)
Immune response
	Leukocyte elastase inhibitor A OS=Rattus norvegicus GN=Serpinb1a PE=1 SV=1	ILEUA_RAT	Serpinb1a	43 kDa	inflammatory response, protease inhibition	530	516	183	130	506.212	541.444	191.906	124.234	0.00535169	3.31389
	Tyrosine-protein kinase Fgr OS=Rattus norvegicus GN=Fgr PE=1 SV=1	FGR_RAT	Fgr	59 kDa	innate immune response, cell migration , differentiation	76	65	9	12	72.5889	68.2051	9.43802	11.4678	0.000809862	6.73469
	Bridging integrator 2 OS=Rattus norvegicus GN=Bin2 PE=1 SV=1	BIN2_RAT	Bin2	55 kDa	chemotaxis	76	56	14	23	72.5889	58.7613	14.6814	21.9799	0.0130998	3.58281
	Neutrophil gelatinase-associated lipocalin OS=Rattus norvegicus GN=Lcn2 PE=1 SV=2	NGAL_RAT	Lcn2	22 kDa	innate immune response, apotosis	66	71	15	12	63.0377	74.501	15.73	11.4678	0.00603166	5.05698
	Chitinase-3-like protein 1 OS=Rattus norvegicus GN=Chi3l1 PE=2 SV=3	CH3L1_RAT	Chi3l1	42 kDa	apotosis, inflamatory response	39	59	14	1	37.2496	61.9093	14.6814	0.955648	0.0488638	6.34129
	Tyrosine-protein kinase SYK OS=Rattus norvegicus GN=Syk PE=1 SV=1	KSYK_RAT	Syk	72 kDa	immune response	38	33	1	0	36.2944	34.6272	1.04867	0	0.00039682	67.6301
	Ras-related protein Rab-5A OS=Rattus norvegicus GN=Rab5a PE=2 SV=1	RAB5A_RAT	Rab5a	24 kDa	phagocytosis, protein transport	39	41	23	16	37.2496	43.0217	24.1194	15.2904	0.0303215	2.03684
	Src kinase-associated phosphoprotein 2 OS=Rattus norvegicus GN=Skap2 PE=1 SV=1	SKAP2_RAT	Skap2	41 kDa	immune response-B cell activation	46	38	8	4	43.9354	39.8738	8.38936	3.82259	0.00360394	6.86288
	Ras-related protein Rab-27A OS=Rattus norvegicus GN=Rab27a PE=1 SV=1	RB27A_RAT	Rab27a	25 kDa	cytotoxic T cell degranulaton	43	44	13	11	41.07	46.1696	13.6327	10.5121	0.00442978	3.61318
	Tyrosine-protein kinase CSK OS=Rattus norvegicus GN=Csk PE=1 SV=1	CSK_RAT	Csk	51 kDa	adaptive immune response, cell migration, differentiation	38	32	3	8	36.2944	33.5779	3.14601	7.64518	0.00391031	6.47494
	Neutrophil antibiotic peptide NP-4 OS=Rattus norvegicus GN=Np4 PE=1 SV=1	DEF4_RAT	Np4	10 kDa	defensin	33	24	16	10	31.5189	25.1834	16.7787	9.55648	0.0435985	2.1531
	Prostaglandin G/H synthase 1 OS=Rattus norvegicus GN=Ptgs1 PE=2 SV=2	PGH1_RAT	Ptgs1	69 kDa	inflammatory response, lipid metabolism	29	20	4	7	27.6984	20.9862	4.19468	6.68953	0.017032	4.47295
	Neutrophil cytosol factor 2 OS=Rattus norvegicus GN=Ncf2 PE=2 SV=1	NCF2_RAT	Ncf2	60 kDa	oxidative burst	143	91	11	7	136.582	95.4872	11.5354	6.68953	0.0177316	12.7336
	Neutrophil cytosolic factor 1 OS=Rattus norvegicus GN=Ncf1 PE=1 SV=2	NCF1_RAT	Ncf1	45 kDa	oxidative burst	92	73	18	8	87.8707	76.5996	18.876	7.64518	0.00652205	6.20146
	Peptidoglycan recognition protein 1 OS=Rattus norvegicus GN=Pglyrp1 PE=1 SV=1	PGRP1_RAT	Pglyrp1	21 kDa	immune response	17	18	6	3	16.237	18.8876	6.29202	2.86694	0.0133553	3.83499
	Guanylate-binding protein 1 OS=Rattus norvegicus GN=Gbp2 PE=1 SV=2	GBP2_RAT	Gbp2	67 kDa	GTPase activity, promote oxidative killing	20	10	2	1	19.1023	10.4931	2.09734	0.955648	0.0462257	9.69393
	Neutrophil antibiotic peptide NP-3A OS=Rattus norvegicus PE=1 SV=1	DEF3A_RAT (+1)		9 kDa	defensin, antimicrobial	7	8	4	2	6.68582	8.39448	4.19468	1.9113	0.0439395	2.46976
	Caspase-1 OS=Rattus norvegicus GN=Casp1 PE=2 SV=1	CASP1_RAT	Casp1	46 kDa	cytokine release, infalmmatory process, apotosis	11	5	0	0	10.5063	5.24655	0	0	0.0478707	>100
	Protein deglycase DJ-1 OS=Rattus norvegicus GN=Park7 PE=1 SV=1	PARK7_RAT	Park7	20 kDa	autophagy, inflammatory response	11	17	51	41	10.5063	17.8383	53.4821	39.1816	0.0285656	0.305886
	Plasminogen receptor (KT) OS=Rattus norvegicus GN=Plgrkt PE=1 SV=1	PLRKT_RAT	Plgrkt	17 kDa	chemotasis, inflammatory response	2	2	6	7	1.91023	2.09862	6.29202	6.68953	0.00119747	0.308812
Cytoskeleton
	Actin, cytoplasmic 2 OS=Rattus norvegicus GN=Actg1 PE=1 SV=1	ACTG_RAT	Actg1	42 kDa	cytoskeleton	1764	1459	604	801	1684.83	1530.94	633.396	765.474	0.00611486	2.29883
	Actin, cytoplasmic 1 OS=Rattus norvegicus GN=Actb PE=1 SV=1	ACTB_RAT	Actb	42 kDa	cytoskeleton	1759	1450	604	798	1680.05	1521.5	633.396	762.607	0.00629535	2.29337
	Vinculin OS=Rattus norvegicus GN=Vcl PE=1 SV=1	VINC_RAT	Vcl	117 kDa	adhesion, cell movement, cytoskeleton	380	459	159	181	362.944	481.633	166.738	172.972	0.0256002	2.48617
	Adenylyl cyclase-associated protein 1 OS=Rattus norvegicus GN=Cap1 PE=1 SV=3	CAP1_RAT	Cap1	52 kDa	cytoskeleton-actin filament polymerization and depolymerization	527	314	163	149	503.347	329.483	170.933	142.392	0.0491737	2.65804
	Coronin-1A OS=Rattus norvegicus GN=Coro1a PE=1 SV=3	COR1A_RAT	Coro1a	51 kDa	cytoskeleton organizatio-actin binding	342	258	115	85	326.65	270.722	120.597	81.2301	0.0143103	2.95982
	Profilin-1 OS=Rattus norvegicus GN=Pfn1 PE=1 SV=2	PROF1_RAT	Pfn1	15 kDa	cytoskeloton-prevent actin filament polymerization	283	220	99	75	270.298	230.848	103.818	71.6736	0.0117794	2.85567
	Alpha-actinin-4 OS=Rattus norvegicus GN=Actn4 PE=1 SV=2	ACTN4_RAT	Actn4	105 kDa	cytoskeleton-actin filament bundle assembly	462	316	85	191	441.264	331.582	89.1369	182.529	0.036806	2.84484
	Alpha-actinin-1 OS=Rattus norvegicus GN=Actn1 PE=1 SV=1	ACTN1_RAT	Actn1	103 kDa	cytoskeleton-actin filament bundle assembly	386	363	65	135	368.675	380.899	68.1635	129.012	0.00619476	3.80155
	Actin-related protein 2/3 complex subunit 2 OS=Rattus norvegicus GN=Arpc2 PE=1 SV=1	ARPC2_RAT	Arpc2	34 kDa	actin polymerization	122	150	68	63	116.524	157.396	71.3095	60.2058	0.0391093	2.0828
	WD repeat-containing protein 1 OS=Rattus norvegicus GN=Wdr1 PE=1 SV=3	WDR1_RAT	Wdr1	66 kDa	cytoskeleton-actin filament depolymerization	130	163	70	59	124.165	171.037	73.4069	56.3832	0.0400586	2.27446
	Destrin OS=Rattus norvegicus GN=Dstn PE=1 SV=3	DEST_RAT	Dstn	19 kDa	cytoskeloton-actin filament polymerization	148	136	64	41	141.357	142.706	67.1148	39.1816	0.0119332	2.67237
	F-actin-capping protein subunit beta OS=Rattus norvegicus GN=Capzb PE=1 SV=1	CAPZB_RAT	Capzb	31 kDa	actin cytoskeleton organization	155	107	49	66	148.043	112.276	51.3848	63.0728	0.0302833	2.27437
	Coronin-7 OS=Rattus norvegicus GN=Coro7 PE=1 SV=2	CORO7_RAT	Coro7	101 kDa	actin filament polymerization, Golgi to endosome protein transport	85	64	18	29	81.1849	67.1558	18.876	27.7138	0.0127706	3.18397
	Spectrin beta chain, non-erythrocytic 2 OS=Rattus norvegicus GN=Sptbn2 PE=1 SV=2	SPTN2_RAT	Sptbn2	271 kDa	actin filamdnt capping	59	45	13	19	56.3519	47.2189	13.6327	18.1573	0.0097859	3.25797
	Ezrin OS=Rattus norvegicus GN=Ezr PE=1 SV=3	EZRI_RAT	Ezr	69 kDa	actin filament reorgnization	266	229	131	104	254.061	240.292	137.376	99.3874	0.011867	2.08796
	Glia maturation factor gamma OS=Rattus norvegicus GN=Gmfg PE=2 SV=1	GMFG_RAT	Gmfg	17 kDa	regulation of actin cytoskeleton reorganization	44	36	23	13	42.0251	37.7751	24.1194	12.4234	0.0368617	2.18375
	Tropomodulin-1 OS=Rattus norvegicus GN=Tmod1 PE=2 SV=1	TMOD1_RAT	Tmod1	40 kDa	actin filament organization	18	18	5	3	17.1921	18.8876	5.24335	2.86694	0.00535938	4.44863
	Na(+)/H(+) exchange regulatory cofactor NHE-RF1 OS=Rattus norvegicus GN=Slc9a3r1 PE=1 SV=3	NHRF1_RAT	Slc9a3r1	39 kDa	actin cytosleleton organization	8	6	1	1	7.64093	6.29586	1.04867	0.955648	0.00626404	6.95339
	Protein MEMO1 OS=Rattus norvegicus GN=Memo1 PE=1 SV=1	MEMO1_RAT	Memo1	34 kDa	regulation of microtubule-based process	8	8	4	3	7.64093	8.39448	4.19468	2.86694	0.0138718	2.27078
	Thymosin beta-4 OS=Rattus norvegicus GN=Tmsb4x PE=1 SV=2	TYB4_RAT	Tmsb4x	5 kDa	actin filamenent organization	9	6	0	1	8.59605	6.29586	0	0.955648	0.0152453	15.5831
	Tyrosine-protein phosphatase non-receptor type 1 OS=Rattus norvegicus GN=Ptpn1 PE=1 SV=1	PTN1_RAT	Ptpn1	50 kDa	actin cytoskeleton reorganization	6	7	0	0	5.7307	7.34517	0	0	0.00745232	>100
	Alpha-centractin OS=Rattus norvegicus GN=Actr1a PE=1 SV=1	ACTZ_RAT	Actr1a	43 kDa	microtubule based vesicle motility	5	4	2	1	4.77558	4.19724	2.09734	0.955648	0.0218491	2.93903
	Protein-methionine sulfoxide oxidase MICAL1 OS=Rattus norvegicus GN=Mical1 PE=1 SV=1	MICA1_RAT	Mical1	117 kDa	actin filament depolymerization	7	7	0	0	6.68582	7.34517	0	0	0.00110049	>100
	Keratin, type I cytoskeletal 42 OS=Rattus norvegicus GN=Krt42 PE=3 SV=1	K1C42_RAT	Krt42	50 kDa	cytoskeleton structure	16	0	36	36	15.2819	0	37.7521	34.4033	0.0340175	0.211791
	Protein S100-A6 OS=Rattus norvegicus GN=S100a6 PE=1 SV=3	S10A6_RAT	S100a6	10 kDa	probable actin reorgnizaiton	5	5	12	10	4.77558	5.24655	12.584	9.55648	0.029192	0.45266
	Pyridoxal phosphate phosphatase OS=Rattus norvegicus GN=Pdxp PE=1 SV=2	PLPP_RAT	Pdxp	33 kDa	regulation of actin filament depolymerization	2	5	9	14	1.91023	5.24655	9.43802	13.3791	0.0468452	0.313659
cell differentiation
	Tyrosine-protein phosphatase non-receptor type 6 OS=Rattus norvegicus GN=Ptpn6 PE=1 SV=1	PTN6_RAT	Ptpn6	70 kDa	cell proliferation, differentiation	201	147	22	33	191.978	154.248	23.0707	31.5364	0.00856579	6.34033
	Tyrosine-protein kinase Lyn OS=Rattus norvegicus GN=Lyn PE=1 SV=3	LYN_RAT	Lyn	59 kDa	cell migration, differentiation, phagocytosis	51	37	9	19	48.711	38.8245	9.43802	18.1573	0.0225588	3.17211
	Tyrosine-protein kinase HCK OS=Rattus norvegicus GN=Hck PE=1 SV=4	HCK_RAT	Hck	59 kDa	cell migration, differentiation, phagocytosis	43	29	0	12	41.07	30.43	0	11.4678	0.0308441	6.23486
	Copine-1 OS=Rattus norvegicus GN=Cpne1 PE=1 SV=1	CPNE1_RAT	Cpne1	59 kDa	cell differntiation	61	64	16	26	58.2621	67.1558	16.7787	24.8468	0.00996254	3.013
	cAMP-dependent protein kinase catalytic subunit beta OS=Rattus norvegicus GN=Prkacb PE=1 SV=2	KAPCB_RAT	Prkacb	41 kDa	differentiation, proliferation, apotosis	31	29	15	13	29.6086	30.43	15.73	12.4234	0.0056131	2.13255
	Striated muscle-specific serine/threonine-protein kinase OS=Rattus norvegicus GN=Speg PE=1 SV=2	SPEG_RAT	Speg	354 kDa	cell differentiation	5	4	0	2	4.77558	4.19724	0	1.9113	0.0357482	4.69463
	Rho GTPase-activating protein 15 OS=Rattus norvegicus GN=Arhgap15 PE=1 SV=1	RHG15_RAT	Arhgap15	55 kDa	GTPase activation, cell shape regulation	6	5	0	0	5.7307	5.24655	0	0	0.000969805	>100
	Protein rogdi homolog OS=Rattus norvegicus GN=Rogdi PE=2 SV=1	ROGDI_RAT	Rogdi	32 kDa	regualtion of cell proliferation	3	2	0	1	2.86535	2.09862	0	0.955648	0.0410456	5.19435
	Probable ATP-dependent RNA helicase DDX4 OS=Rattus norvegicus GN=Ddx4 PE=1 SV=1	DDX4_RAT	Ddx4	78 kDa	cell differentiation, meiosis	4	3	0	0	3.82047	3.14793	0	0	0.00459328	>100
	Protein S100-A4 OS=Rattus norvegicus GN=S100a4 PE=2 SV=1	S10A4_RAT	S100a4	12 kDa	cell cycle, cell differentiation	15	21	42	40	14.3268	22.0355	44.0441	38.2259	0.0207608	0.441987
	C-type lectin domain family 11 member A OS=Rattus norvegicus GN=Clec11a PE=2 SV=1	CLC11_RAT	Clec11a	36 kDa	regulation of cell proliferation	2	1	10	7	1.91023	1.04931	10.4867	6.68953	0.0337497	0.172305
Cell cycle, cell division and DNA replication
	Septin-10 OS=Rattus norvegicus GN=Sept10 PE=1 SV=1	SEP10_RAT	2016-09-10	53 kDa	cell cycle, cell division	19	17	0	0	18.1472	17.8383	0	0	3.68526e-05	>100
	Malignant T-cell-amplified sequence 1 OS=Rattus norvegicus GN=Mcts1 PE=2 SV=1	MCTS1_RAT	Mcts1	21 kDa	cell cycle, DNA damage	6	3	0	0	5.7307	3.14793	0	0	0.0376002	>100
	Casein kinase I isoform alpha OS=Rattus norvegicus GN=Csnk1a1 PE=2 SV=1	KC1A_RAT	Csnk1a1	37 kDa	cell division	7	5	1	0	6.68582	5.24655	1.04867	0	0.0128711	11.3786
	DNA replication licensing factor MCM6 (Fragment) OS=Rattus norvegicus GN=Mcm6 PE=1 SV=2	MCM6_RAT	Mcm6	57 kDa	DNA replication	7	7	0	3	6.68582	7.34517	0	2.86694	0.0314749	4.89406
	DNA polymerase epsilon subunit 3 OS=Rattus norvegicus GN=Pole3 PE=1 SV=1	DPOE3_RAT	Pole3	17 kDa	DNA replication	1	0	2	3	0.955117	0	2.09734	2.86694	0.0411122	0.192398
Metabolism
	Apolipoprotein B-100 OS=Rattus norvegicus GN=Apob PE=1 SV=1	APOB_RAT	Apob	536 kDa	cholesterol homeostasis, lipid metabolism	599	667	184	130	572.115	699.889	192.955	124.234	0.0111591	4.01024
	Transketolase OS=Rattus norvegicus GN=Tkt PE=1 SV=1	TKT_RAT	Tkt	68 kDa	metabolism-pentose phosphate shunt	393	404	155	214	375.361	423.921	162.544	204.509	0.0106725	2.17757
	Glucose-6-phosphate 1-dehydrogenase OS=Rattus norvegicus GN=G6pdx PE=1 SV=3	G6PD_RAT	G6pdx	59 kDa	metabolism-pentose phosphate pathway	309	251	129	110	295.131	263.377	135.278	105.121	0.00921479	2.32325
	6-phosphogluconate dehydrogenase, decarboxylating OS=Rattus norvegicus GN=Pgd PE=1 SV=1	6PGD_RAT	Pgd	53 kDa	metabolism-pentose phosphate pathway	271	257	91	103	258.837	269.673	95.4289	98.4317	0.000563531	2.72623
	Glucose-6-phosphate isomerase OS=Rattus norvegicus GN=Gpi PE=1 SV=1	G6PI_RAT	Gpi	63 kDa	metabolism-glycolysis	238	285	99	19	227.318	299.053	103.818	18.1573	0.0342886	4.31538
	Carbonic anhydrase 1 OS=Rattus norvegicus GN=Ca1 PE=1 SV=1	CAH1_RAT	Ca1	28 kDa	metabolism-one carbon	238	249	115	105	227.318	261.278	120.597	100.343	0.0105677	2.21144
	Transaldolase OS=Rattus norvegicus GN=Taldo1 PE=1 SV=2	TALDO_RAT	Taldo1	37 kDa	metabolism-pentose phosphate pathway	179	204	98	76	170.966	214.059	102.77	72.6292	0.0287767	2.19514
	Leukotriene A-4 hydrolase OS=Rattus norvegicus GN=Lta4h PE=2 SV=2	LKHA4_RAT	Lta4h	69 kDa	lipid metabolism-leukotriene metabolic process	172	209	72	35	164.28	219.306	75.5042	33.4477	0.0290536	3.52069
	Glycogen phosphorylase, liver form OS=Rattus norvegicus GN=Pygl PE=1 SV=5	PYGL_RAT	Pygl	97 kDa	metabolism-glycogen metabolic process	211	190	20	15	201.53	199.369	20.9734	14.3347	0.000182238	11.3543
	Isocitrate dehydrogenase [NADP], mitochondrial OS=Rattus norvegicus GN=Idh2 PE=1 SV=2	IDHP_RAT	Idh2	51 kDa	metabolism-TCA cycle	120	113	19	59	114.614	118.572	19.9247	56.3832	0.0252698	3.05585
	Hexokinase-1 OS=Rattus norvegicus GN=Hk1 PE=1 SV=4	HXK1_RAT	Hk1	102 kDa	metabolism-carbohydrate	124	117	32	72	118.434	122.769	33.5574	68.8066	0.0298193	2.35633
	C-1-tetrahydrofolate synthase, cytoplasmic OS=Rattus norvegicus GN=Mthfd1 PE=1 SV=3	C1TC_RAT	Mthfd1	101 kDa	metabolism	102	79	19	41	97.4219	82.8954	19.9247	39.1816	0.0186976	3.05073
	Argininosuccinate synthase OS=Rattus norvegicus GN=Ass1 PE=1 SV=1	ASSY_RAT	Ass1	46 kDa	metabolism-animo acid, acute phase response	99	69	7	1	94.5566	72.4024	7.34069	0.955648	0.0102351	20.1244
	D-3-phosphoglycerate dehydrogenase OS=Rattus norvegicus GN=Phgdh PE=1 SV=3	SERA_RAT	Phgdh	56 kDa	animo acid synthesis	44	45	6	23	42.0251	47.2189	6.29202	21.9799	0.0331209	3.15663
	Hexokinase-3 OS=Rattus norvegicus GN=Hk3 PE=2 SV=1	HXK3_RAT	Hk3	100 kDa	metabolism-carbohydrate	102	61	13	12	97.4219	64.0079	13.6327	11.4678	0.0276815	6.43134
	Glutathione S-transferase Mu 1 OS=Rattus norvegicus GN=Gstm1 PE=1 SV=2	GSTM1_RAT	Gstm1	26 kDa	metabolism-glutathione	55	57	23	16	52.5314	59.8106	24.1194	15.2904	0.0118717	2.85062
	Phosphoglucomutase-1 OS=Rattus norvegicus GN=Pgm1 PE=1 SV=2	PGM1_RAT	Pgm1	61 kDa	metabolism-glucose	26	30	3	7	24.833	31.4793	3.14601	6.68953	0.0126356	5.72539
	Glutathione S-transferase omega-1 OS=Rattus norvegicus GN=Gsto1 PE=1 SV=2	GSTO1_RAT	Gsto1	28 kDa	metabolism-glutathione	23	21	6	12	21.9677	22.0355	6.29202	11.4678	0.0183853	2.47769
	Xanthine dehydrogenase/oxidase OS=Rattus norvegicus GN=Xdh PE=1 SV=3	XDH_RAT	Xdh	146 kDa	purine degradation-involved in bone resorption	15	17	6	4	14.3268	17.8383	6.29202	3.82259	0.0179374	3.18006
	5'-AMP-activated protein kinase subunit gamma-1 OS=Rattus norvegicus GN=Prkag1 PE=1 SV=3	AAKG1_RAT	Prkag1	37 kDa	fatty acid synthesis regulation	20	13	3	6	19.1023	13.641	3.14601	5.73389	0.0292794	3.68736
	GTP:AMP phosphotransferase AK3, mitochondrial OS=Rattus norvegicus GN=Ak3 PE=2 SV=2	KAD3_RAT	Ak3	25 kDa	metabolism-nucleotide interconversion	13	13	3	6	12.4165	13.641	3.14601	5.73389	0.0133359	2.93444
	Acyl-protein thioesterase 1 OS=Rattus norvegicus GN=Lypla1 PE=1 SV=1	LYPA1_RAT	Lypla1	25 kDa	fatty acid metabolism	12	13	5	5	11.4614	13.641	5.24335	4.77824	0.0105747	2.50484
	Argininosuccinate lyase OS=Rattus norvegicus GN=Asl PE=2 SV=1	ARLY_RAT	Asl	52 kDa	arginine biosynthesis	13	12	5	0	12.4165	12.5917	5.24335	0	0.031894	4.76952
	N-acetyl-D-glucosamine kinase OS=Rattus norvegicus GN=Nagk PE=1 SV=4	NAGK_RAT	Nagk	37 kDa	metabolism-Nacetylglucosamine	11	15	3	6	10.5063	15.7396	3.14601	5.73389	0.0484385	2.95566
	Hydroxyacylglutathione hydrolase, mitochondrial OS=Rattus norvegicus GN=Hagh PE=1 SV=2	GLO2_RAT	Hagh	34 kDa	metabolism-second metabolite	9	11	3	2	8.59605	11.5424	3.14601	1.9113	0.0210302	3.98205
	Succinyl-CoA ligase [ADP/GDP-forming] subunit alpha, mitochondrial OS=Rattus norvegicus GN=Suclg1 PE=2 SV=2	SUCA_RAT	Suclg1	36 kDa	metabolism-TCA cycle	10	8	0	2	9.55117	8.39448	0	1.9113	0.00943251	9.38926
	N-acetylgalactosamine kinase OS=Rattus norvegicus GN=Galk2 PE=2 SV=1	GALK2_RAT	Galk2	50 kDa	metabolism-galactose	10	6	0	2	9.55117	6.29586	0	1.9113	0.0330881	8.29125
	Peroxisomal trans-2-enoyl-CoA reductase OS=Rattus norvegicus GN=Pecr PE=2 SV=1	PECR_RAT	Pecr	32 kDa	fatty acid metabolism	11	6	0	1	10.5063	6.29586	0	0.955648	0.0334367	17.5819
	Lysophosphatidylcholine acyltransferase 2 OS=Rattus norvegicus GN=Lpcat2 PE=3 SV=1	PCAT2_RAT	Lpcat2	60 kDa	lipid metabolism	10	6	0	1	9.55117	6.29586	0	0.955648	0.0240926	16.5825
	Arachidonate 15-lipoxygenase OS=Rattus norvegicus GN=Alox15 PE=1 SV=3	LOX15_RAT	Alox15	75 kDa	fatty acid metabolism	9	6	0	0	8.59605	6.29586	0	0	0.0115183	>100
	Acyl-CoA dehydrogenase family member 11 OS=Rattus norvegicus GN=Acad11 PE=1 SV=1	ACD11_RAT	Acad11	87 kDa	lipid homeostasis	6	5	0	1	5.7307	5.24655	0	0.955648	0.00561752	11.4867
	Succinate dehydrogenase [ubiquinone] cytochrome b small subunit, mitochondrial OS=Rattus norvegicus GN=Sdhd PE=2 SV=1	DHSD_RAT	Sdhd	17 kDa	metabolism-TCA cycle	3	2	1	0	2.86535	2.09862	1.04867	0	0.0473535	4.73359
	Inositol monophosphatase 2 OS=Rattus norvegicus GN=Impa2 PE=2 SV=1	IMPA2_RAT	Impa2	32 kDa	inositol biosyntehsis	2	1	0	0	1.91023	1.04931	0	0	0.0376002	>100
	Monoacylglycerol lipase ABHD6 OS=Rattus norvegicus GN=Abhd6 PE=1 SV=1	ABHD6_RAT	Abhd6	38 kDa	ayleglycerol catalytic process	2	1	0	0	1.91023	1.04931	0	0	0.0376002	>100
	ATP synthase subunit delta, mitochondrial OS=Rattus norvegicus GN=Atp5d PE=1 SV=2	ATPD_RAT	Atp5d	18 kDa	ATP synthesis	3	6	17	18	2.86535	6.29586	17.8274	17.2017	0.00884575	0.261532
	Signal peptidase complex catalytic subunit SEC11C OS=Rattus norvegicus GN=Sec11c PE=2 SV=3	SC11C_RAT	Sec11c	22 kDa	signal pepride processing	3	2	6	10	2.86535	2.09862	6.29202	9.55648	0.0416171	0.313214
	Glycerophosphodiester phosphodiesterase 1 OS=Rattus norvegicus GN=Gde1 PE=1 SV=2	GDE1_RAT	Gde1	38 kDa	lipid metabolism	2	0	5	5	1.91023	0	5.24335	4.77824	0.0270157	0.190612
	Cytochrome c oxidase subunit 4 isoform 2, mitochondrial OS=Rattus norvegicus GN=Cox4i2 PE=2 SV=1	COX42_RAT	Cox4i2	20 kDa	metabolism-electron transport	0	0	2	3	0	0	2.09734	2.86694	0.0116003	0
	Phosphatidylinositol glycan anchor biosynthesis class U protein OS=Rattus norvegicus GN=Pigu PE=1 SV=3	PIGU_RAT	Pigu	50 kDa	glycolipid biosynthesis	0	0	2	3	0	0	2.09734	2.86694	0.0116003	0
	Enoyl-CoA hydratase, mitochondrial OS=Rattus norvegicus GN=Echs1 PE=1 SV=1	ECHM_RAT	Echs1	32 kDa	metabolism-fatty acid	0	1	3	5	0	1.04931	3.14601	4.77824	0.0356265	0.132418
Transport
	Clathrin heavy chain 1 OS=Rattus norvegicus GN=Cltc PE=1 SV=3	CLH1_RAT	Cltc	192 kDa	golgi organization, intracellular protein transport	423	375	51	238	404.014	393.491	53.4821	227.444	0.0487323	2.83884
	LIM and SH3 domain protein 1 OS=Rattus norvegicus GN=Lasp1 PE=1 SV=1	LASP1_RAT	Lasp1	30 kDa	ion transport	67	56	16	14	63.9928	58.7613	16.7787	13.3791	0.00225464	4.0704
	EH domain-containing protein 1 OS=Rattus norvegicus GN=Ehd1 PE=1 SV=1	EHD1_RAT	Ehd1	61 kDa	protein transport, cilium assembly	119	86	50	26	113.659	90.2406	52.4335	24.8468	0.0364303	2.63844
	Transcobalamin-2 OS=Rattus norvegicus GN=Tcn2 PE=2 SV=1	TCO2_RAT	Tcn2	47 kDa	transport-cobalt	39	38	13	3	37.2496	39.8738	13.6327	2.86694	0.0159117	4.67424
	Syntaxin-binding protein 2 OS=Rattus norvegicus GN=Stxbp2 PE=2 SV=1	STXB2_RAT	Stxbp2	67 kDa	exocytosis, protein transport	43	32	1	1	41.07	33.5779	1.04867	0.955648	0.00523586	37.2436
	Sarcoplasmic/endoplasmic reticulum calcium ATPase 3 OS=Rattus norvegicus GN=Atp2a3 PE=1 SV=2	AT2A3_RAT	Atp2a3	116 kDa	ATP hydrolysis coupled calcium transport	45	51	18	27	42.9803	53.5148	18.876	25.8025	0.027207	2.15976
	Sorting nexin-3 OS=Rattus norvegicus GN=Snx3 PE=1 SV=1	SNX3_RAT	Snx3	19 kDa	endocytosis, protein transport	26	23	11	12	24.833	24.1341	11.5354	11.4678	0.000365298	2.12872
	GTP-binding protein SAR1b OS=Rattus norvegicus GN=Sar1b PE=2 SV=1	SAR1B_RAT	Sar1b	22 kDa	ER-Golgi transport	30	23	8	8	28.6535	24.1341	8.38936	7.64518	0.00758899	3.29212
	Vesicle-associated membrane protein 8 OS=Rattus norvegicus GN=Vamp8 PE=1 SV=1	VAMP8_RAT	Vamp8	11 kDa	vesicle-mediated protein transport, exocytosis	25	21	7	8	23.8779	22.0355	7.34069	7.64518	0.00181298	3.06378
	Serine/threonine-protein phosphatase 2B catalytic subunit alpha isoform OS=Rattus norvegicus GN=Ppp3ca PE=1 SV=1	PP2BA_RAT	Ppp3ca	59 kDa	transport-calcium ion, protein	8	13	2	0	7.64093	13.641	2.09734	0	0.047235	10.1471
	Nucleoporin NUP53 OS=Rattus norvegicus GN=Nup35 PE=1 SV=1	NUP53_RAT	Nup35	35 kDa	transport-mRNA, protein	8	8	3	5	7.64093	8.39448	3.14601	4.77824	0.0228892	2.02359
	Mitochondrial import receptor subunit TOM34 OS=Rattus norvegicus GN=Tomm34 PE=1 SV=1	TOM34_RAT	Tomm34	34 kDa	protein import	9	5	2	1	8.59605	5.24655	2.09734	0.955648	0.0464163	4.53412
	Ragulator complex protein LAMTOR3 OS=Rattus norvegicus GN=Lamtor3 PE=2 SV=1	LTOR3_RAT	Lamtor3	14 kDa	cellular protein localization	5	4	2	1	4.77558	4.19724	2.09734	0.955648	0.0218491	2.93903
	BET1 homolog OS=Rattus norvegicus GN=Bet1 PE=1 SV=1	BET1_RAT	Bet1	13 kDa	ER_Golgi tansport, protein transport	4	4	1	1	3.82047	4.19724	1.04867	0.955648	0.00206957	4.00022
	Protein unc-13 homolog D OS=Rattus norvegicus GN=Unc13d PE=1 SV=1	UN13D_RAT	Unc13d	123 kDa	exocytosis, sectretion	5	3	0	0	4.77558	3.14793	0	0	0.0198509	>100
	Trafficking protein particle complex subunit 4 OS=Rattus norvegicus GN=Trappc4 PE=2 SV=1	TPPC4_RAT	Trappc4	24 kDa	ER-Golgi transport	3	3	0	0	2.86535	3.14793	0	0	0.00110049	>100
	Transmembrane emp24 domain-containing protein 1 OS=Rattus norvegicus GN=Tmed1 PE=2 SV=1	TMED1_RAT	Tmed1	25 kDa	protein transport	0	0	1	2	0	0	1.04867	1.9113	0.037723	0
	Corticosteroid-binding globulin OS=Rattus norvegicus GN=Serpina6 PE=1 SV=2	CBG_RAT	Serpina6	45 kDa	transport-steroid	54	64	148	114	51.5763	67.1558	155.203	108.944	0.0483118	0.449493
	Fatty acid-binding protein, epidermal OS=Rattus norvegicus GN=Fabp5 PE=1 SV=3	FABP5_RAT	Fabp5	15 kDa	lipid transport	10	2	19	17	9.55117	2.09862	19.9247	16.246	0.0491204	0.322078
	Large neutral amino acids transporter small subunit 1 OS=Rattus norvegicus GN=Slc7a5 PE=1 SV=2	LAT1_RAT	Slc7a5	56 kDa	amino acid transport, differentiation	0	1	5	9	0	1.04931	5.24335	8.60083	0.0339842	0.0757943
	Tricarboxylate transport protein, mitochondrial OS=Rattus norvegicus GN=Slc25a1 PE=1 SV=1	TXTP_RAT	Slc25a1	34 kDa	transport-citrate	1	2	5	8	0.955117	2.09862	5.24335	7.64518	0.0330004	0.236934
	Translocon-associated protein subunit gamma OS=Rattus norvegicus GN=Ssr3 PE=1 SV=2	SSRG_RAT	Ssr3	21 kDa	protein transport-targeting to memebrane	2	2	4	5	1.91023	2.09862	4.19468	4.77824	0.00745962	0.446773
Proteolysis
	Ubiquitin-like modifier-activating enzyme 1 OS=Rattus norvegicus GN=Uba1 PE=1 SV=1	UBA1_RAT	Uba1	118 kDa	ubiquitin conjugation pathway	279	181	84	128	266.478	189.925	88.0882	122.323	0.0496095	2.1691
	Calpain-1 catalytic subunit OS=Rattus norvegicus GN=Capn1 PE=1 SV=1	CAN1_RAT	Capn1	82 kDa	proteolysis-cytoskeletal proteins	140	91	56	47	133.716	95.4872	58.7255	44.9154	0.0453774	2.21152
	Aminopeptidase B OS=Rattus norvegicus GN=Rnpep PE=1 SV=2	AMPB_RAT	Rnpep	73 kDa	proteolysis, negative regulaiton of blood pressure	96	54	12	16	91.6912	56.6627	12.584	15.2904	0.0377639	5.32223
	Dipeptidyl peptidase 3 OS=Rattus norvegicus GN=Dpp3 PE=1 SV=2	DPP3_RAT	Dpp3	83 kDa	proteolysis	72	56	17	33	68.7684	58.7613	17.8274	31.5364	0.0220284	2.58347
	E3 ubiquitin-protein ligase RNF123 OS=Rattus norvegicus GN=Rnf123 PE=1 SV=1	RN123_RAT	Rnf123	149 kDa	ubiquitin conjugation pathway	44	36	1	19	42.0251	37.7751	1.04867	18.1573	0.0376073	4.15497
	Lon protease homolog, mitochondrial OS=Rattus norvegicus GN=Lonp1 PE=2 SV=1	LONM_RAT	Lonp1	106 kDa	proteolysis	24	34	0	3	22.9228	35.6765	0	2.86694	0.0254267	20.4397
	Xaa-Pro aminopeptidase 1 OS=Rattus norvegicus GN=Xpnpep1 PE=1 SV=1	XPP1_RAT	Xpnpep1	70 kDa	proteolysis-bradykinin degradation	15	12	6	7	14.3268	12.5917	6.29202	6.68953	0.00796166	2.07359
	Cathepsin Z OS=Rattus norvegicus GN=Ctsz PE=1 SV=2	CATZ_RAT	Ctsz	34 kDa	proteolysis	14	14	8	5	13.3716	14.6903	8.38936	4.77824	0.0303124	2.13114
	COP9 signalosome complex subunit 3 OS=Rattus norvegicus GN=Cops3 PE=1 SV=1	CSN3_RAT	Cops3	48 kDa	ubiquitin-dependent protein catabolic process	16	21	36	43	15.2819	22.0355	37.7521	41.0929	0.0156895	0.473301
	Cystatin-C OS=Rattus norvegicus GN=Cst3 PE=1 SV=2	CYTC_RAT	Cst3	15 kDa	protease inhibition, apotosis	3	5	14	14	2.86535	5.24655	14.6814	13.3791	0.00900588	0.289087
	Plasminogen activator inhibitor 1 OS=Rattus norvegicus GN=Serpine1 PE=2 SV=1	PAI1_RAT	Serpine1	45 kDa	serine proease inhibitor-inhibiting fibrinosis	4	2	13	9	3.82047	2.09862	13.6327	8.60083	0.0459302	0.266223
	Plasminogen activator inhibitor 1 RNA-binding protein OS=Rattus norvegicus GN=Serbp1 PE=1 SV=2	PAIRB_RAT	Serbp1	45 kDa	regulation of serpine1 mRNA stability	0	0	10	10	0	0	10.4867	9.55648	0.0010735	0
Redox
	Glutaredoxin-1 OS=Rattus norvegicus GN=Glrx PE=3 SV=3	GLRX1_RAT	Glrx	12 kDa	redox homeostasis	19	21	10	6	18.1472	22.0355	10.4867	5.73389	0.0299191	2.47727
Protein synthesis
	Spliceosome RNA helicase Ddx39b OS=Rattus norvegicus GN=Ddx39b PE=2 SV=3	DX39B_RAT	Ddx39b	49 kDa	mRNA processing	66	45	20	32	63.0377	47.2189	20.9734	30.5807	0.0433366	2.13866
	ATP-dependent RNA helicase DDX39A OS=Rattus norvegicus GN=Ddx39a PE=2 SV=1	DX39A_RAT	Ddx39a	49 kDa	mRNA processing	53	48	21	24	50.6212	50.3669	22.0221	22.9355	0.000143143	2.2463
	Aspartate--tRNA ligase, cytoplasmic OS=Rattus norvegicus GN=Dars PE=2 SV=1	SYDC_RAT	Dars	57 kDa	translation	42	28	8	18	40.1149	29.3807	8.38936	17.2017	0.0435881	2.71562
	60S ribosomal protein L23 OS=Rattus norvegicus GN=Rpl23 PE=2 SV=1	RL23_RAT	Rpl23	15 kDa	translation	23	15	6	8	21.9677	15.7396	6.29202	7.64518	0.0324818	2.70552
	60S ribosomal protein L38 OS=Rattus norvegicus GN=Rpl38 PE=1 SV=2	RL38_RAT	Rpl38	8 kDa	treanslation	24	16	6	10	22.9228	16.789	6.29202	9.55648	0.0376646	2.50571
	Protein mago nashi homolog OS=Rattus norvegicus GN=Magoh PE=2 SV=1	MGN_RAT	Magoh	17 kDa	mRNA processing	17	12	6	8	16.237	12.5917	6.29202	7.64518	0.0309571	2.06847
	Cold shock domain-containing protein E1 OS=Rattus norvegicus GN=Csde1 PE=2 SV=1	CSDE1_RAT	Csde1	89 kDa	mRNA turn over	10	6	0	2	9.55117	6.29586	0	1.9113	0.0330881	8.29125
	Polypyrimidine tract-binding protein 3 OS=Rattus norvegicus GN=Ptbp3 PE=2 SV=1	PTBP3_RAT	Ptbp3	57 kDa	mRNA processing, differentiation	33	36	9	15	31.5189	37.7751	9.43802	14.3347	0.0145677	2.91485
	GTP-binding protein 1 OS=Rattus norvegicus GN=Gtpbp1 PE=1 SV=1	GTPB1_RAT	Gtpbp1	72 kDa	mRNA catabolic process	6	4	0	0	5.7307	4.19724	0	0	0.0115183	>100
	CUGBP Elav-like family member 2 OS=Rattus norvegicus GN=Celf2 PE=2 SV=1	CELF2_RAT	Celf2	54 kDa	mRNA processing	3	3	0	0	2.86535	3.14793	0	0	0.00110049	>100
	UDP-glucose:glycoprotein glucosyltransferase 1 OS=Rattus norvegicus GN=Uggt1 PE=1 SV=2	UGGG1_RAT	Uggt1	176 kDa	protein modification-glycosylation	61	50	15	26	58.2621	52.4655	15.73	24.8468	0.0114529	2.72883
	T-complex protein 1 subunit gamma OS=Rattus norvegicus GN=Cct3 PE=1 SV=1	TCPG_RAT	Cct3	61 kDa	chaperone, protein folding	209	158	57	114	199.619	165.791	59.7742	108.944	0.0405184	2.16581
	60S acidic ribosomal protein P2 OS=Rattus norvegicus GN=Rplp2 PE=1 SV=2	RLA2_RAT	Rplp2	12 kDa	translation	25	33	54	67	23.8779	34.6272	56.6281	64.0284	0.0206866	0.48489
	60S acidic ribosomal protein P1 OS=Rattus norvegicus GN=Rplp1 PE=3 SV=1	RLA1_RAT	Rplp1	11 kDa	translation	3	2	8	10	2.86535	2.09862	8.38936	9.55648	0.005687	0.276608
	Nuclease-sensitive element-binding protein 1 OS=Rattus norvegicus GN=Ybx1 PE=2 SV=3	YBOX1_RAT	Ybx1	36 kDa	mRNA processing	2	3	16	14	1.91023	3.14793	16.7787	13.3791	0.0100757	0.167723
Signal transduction
	Guanine nucleotide-binding protein G(i) subunit alpha-2 OS=Rattus norvegicus GN=Gnai2 PE=1 SV=3	GNAI2_RAT	Gnai2	41 kDa	signal transduction-cell cycle, division	187	127	55	61	178.607	133.262	57.6768	58.2945	0.0248164	2.68919
	GTP-binding protein Rab-3D OS=Rattus norvegicus GN=Rab3d PE=1 SV=2	RAB3D_RAT	Rab3d	24 kDa	signal transduction, vesicle formation, exocytosis	56	50	28	23	53.4865	52.4655	29.3627	21.9799	0.00906107	2.06363
	Guanine nucleotide-binding protein G(I)/G(S)/G(T) subunit beta-2 OS=Rattus norvegicus GN=Gnb2 PE=1 SV=4	GBB2_RAT	Gnb2	37 kDa	signal transduction, G protein	73	57	20	23	69.7235	59.8106	20.9734	21.9799	0.00649316	3.0157
	Guanine nucleotide-binding protein G(I)/G(S)/G(T) subunit beta-1 OS=Rattus norvegicus GN=Gnb1 PE=1 SV=4	GBB1_RAT	Gnb1	37 kDa	signal transduction, G protein	46	36	18	20	43.9354	37.7751	18.876	19.113	0.00965372	2.1509
	Ras-related protein Rab-7a OS=Rattus norvegicus GN=Rab7a PE=1 SV=2	RAB7A_RAT	Rab7a	24 kDa	signal transduction, bone resorption	65	42	26	17	62.0826	44.071	27.2654	16.246	0.048658	2.43967
	1-phosphatidylinositol 4,5-bisphosphate phosphodiesterase gamma-2 OS=Rattus norvegicus GN=Plcg2 PE=1 SV=1	PLCG2_RAT	Plcg2	148 kDa	signal transduction, lipid metabolism	66	30	0	1	63.0377	31.4793	0	0.955648	0.048753	98.9036
	cAMP-dependent protein kinase type I-alpha regulatory subunit OS=Rattus norvegicus GN=Prkar1a PE=1 SV=2	KAP0_RAT	Prkar1a	43 kDa	cAMP signaling, cell proliferation, T cell activation	37	28	8	9	35.3393	29.3807	8.38936	8.60083	0.0076245	3.80926
	Rho guanine nucleotide exchange factor 1 OS=Rattus norvegicus GN=Arhgef1 PE=2 SV=1	ARHG1_RAT	Arhgef1	103 kDa	GTPase activation, regualiton of Rho signal transduction	42	26	2	3	40.1149	27.282	2.09734	2.86694	0.0199411	13.5764
	Ras association domain-containing protein 2 OS=Rattus norvegicus GN=Rassf2 PE=2 SV=1	RASF2_RAT	Rassf2	38 kDa	signal transduction, cell cycle	32	20	0	1	30.5637	20.9862	0	0.955648	0.0171692	53.9424
	Proto-oncogene vav OS=Rattus norvegicus GN=Vav1 PE=2 SV=1	VAV_RAT	Vav1	98 kDa	cell development, signal transduction	35	19	0	0	33.4291	19.9369	0	0	0.0291894	>100
	Beta-arrestin-2 OS=Rattus norvegicus GN=Arrb2 PE=1 SV=1	ARRB2_RAT	Arrb2	46 kDa	signal transduction inhibitor, protein transport	23	20	0	0	21.9677	20.9862	0	0	0.000260858	>100
	Rho guanine nucleotide exchange factor 6 OS=Rattus norvegicus GN=Arhgef6 PE=1 SV=1	ARHG6_RAT	Arhgef6	87 kDa	Rho signla transduction regulation	12	7	0	3	11.4614	7.34517	0	2.86694	0.0431982	6.5598
	Serine/threonine-protein kinase N1 OS=Rattus norvegicus GN=Pkn1 PE=1 SV=2	PKN1_RAT	Pkn1	104 kDa	intracellular signal transduction	11	6	0	0	10.5063	6.29586	0	0	0.0287189	>100
	Beta-arrestin-1 OS=Rattus norvegicus GN=Arrb1 PE=1 SV=1	ARRB1_RAT	Arrb1	47 kDa	signal transuction inhibitor	8	11	0	2	7.64093	11.5424	0	1.9113	0.0289172	10.0368
	Ras-related protein Rab-28 OS=Rattus norvegicus GN=Rab28 PE=2 SV=1	RAB28_RAT	Rab28	25 kDa	GTPase mediated signal transduciton	3	2	0	0	2.86535	2.09862	0	0	0.0115183	>100
	Prosaposin OS=Rattus norvegicus GN=Psap PE=1 SV=1	SAP_RAT	Psap	61 kDa	G-protein signaling	7	5	17	14	6.68582	5.24655	17.8274	13.3791	0.0270549	0.382369
	Multiple inositol polyphosphate phosphatase 1 OS=Rattus norvegicus GN=Minpp1 PE=1 SV=3	MINP1_RAT	Minpp1	55 kDa	phosphatidylinositol-mediated signaling	1	0	5	4	0.955117	0	5.24335	3.82259	0.0208894	0.105352
	LDLR chaperone MESD OS=Rattus norvegicus GN=Mesdc2 PE=2 SV=1	MESD_RAT	Mesdc2	25 kDa	Wnt signaling pathway	0	0	3	3	0	0	3.14601	2.86694	0.0010735	0
Cell matrix
	Neutrophil collagenase OS=Rattus norvegicus GN=Mmp8 PE=2 SV=1	MMP8_RAT	Mmp8	53 kDa	collagen degradation	51	69	19	12	48.711	72.4024	19.9247	11.4678	0.0352046	3.85803
	Matrix metalloproteinase-9 OS=Rattus norvegicus GN=Mmp9 PE=2 SV=1	MMP9_RAT	Mmp9	79 kDa	collagen degradation-bone resorption	43	52	20	18	41.07	54.5641	20.9734	17.2017	0.0273172	2.50515
	Paxillin OS=Rattus norvegicus GN=Pxn PE=1 SV=1	PAXI_RAT	Pxn	64 kDa	cell matrix adhesion	14	8	0	0	13.3716	8.39448	0	0	0.0242572	>100
	Hyaluronan and proteoglycan link protein 1 OS=Rattus norvegicus GN=Hapln1 PE=1 SV=2	HPLN1_RAT	Hapln1	40 kDa	cell adhesion	0	13	32	29	0	13.641	33.5574	27.7138	0.0424475	0.222634
	Prolargin OS=Rattus norvegicus GN=Prelp PE=2 SV=1	PRELP_RAT	Prelp	43 kDa	extracellular matrix constituent-connective tissue	3	3	42	34	2.86535	3.14793	44.0441	32.492	0.0129068	0.0785678
	Fibromodulin OS=Rattus norvegicus GN=Fmod PE=2 SV=1	FMOD_RAT	Fmod	43 kDa	collagen fibrillogenesis	4	8	31	26	3.82047	8.39448	32.5088	24.8468	0.0184631	0.212969
	Decorin OS=Rattus norvegicus GN=Dcn PE=1 SV=1	PGS2_RAT	Dcn	40 kDa	collagen binding, matrix assembly	6	2	18	19	5.7307	2.09862	18.876	18.1573	0.00784798	0.211413
	Collagen alpha-1(XI) chain OS=Rattus norvegicus GN=Col11a1 PE=1 SV=2	COBA1_RAT	Col11a1	181 kDa	matrix structure, fibrillogenesis	0	0	3	3	0	0	3.14601	2.86694	0.0010735	0
Transcription
	Signal transducer and activator of transcription 5B OS=Rattus norvegicus GN=Stat5b PE=1 SV=1	STA5B_RAT	Stat5b	90 kDa	transcription regulation, acute-phase response	43	26	0	8	41.07	27.282	0	7.64518	0.030654	8.94054
	Elongator complex protein 1 OS=Rattus norvegicus GN=Ikbkap PE=2 SV=1	ELP1_RAT	Ikbkap	149 kDa	transcription regulation	9	6	0	3	8.59605	6.29586	0	2.86694	0.0410456	5.19435
	Y-box-binding protein 3 OS=Rattus norvegicus GN=Ybx3 PE=1 SV=1	YBOX3_RAT	Ybx3	39 kDa	transcription regulation	0	2	13	8	0	2.09862	13.6327	7.64518	0.047111	0.0986291
	WD repeat-containing protein 61 OS=Rattus norvegicus GN=Wdr61 PE=1 SV=1	WDR61_RAT	Wdr61	34 kDa	transcripiton regulation	1	0	2	2	0.955117	0	2.09734	1.9113	0.0441534	0.238265
Apotosis
	Mitogen-activated protein kinase 14 OS=Rattus norvegicus GN=Mapk14 PE=1 SV=3	MK14_RAT	Mapk14	41 kDa	apotosis, stress response, transcription	33	29	1	8	31.5189	30.43	1.04867	7.64518	0.00769895	7.12559
	Apoptotic protease-activating factor 1 OS=Rattus norvegicus GN=Apaf1 PE=1 SV=1	APAF_RAT	Apaf1	141 kDa	apotosis	3	3	0	0	2.86535	3.14793	0	0	0.00110049	>100
Miscellaneous and uncharacterized proteins
	Phosphatidylinositide phosphatase SAC1 OS=Rattus norvegicus GN=Sacm1l PE=1 SV=1	SAC1_RAT	Sacm1l	67 kDa	phosphatase	44	31	1	8	42.0251	32.5286	1.04867	7.64518	0.014734	8.57546
	Thiopurine S-methyltransferase OS=Rattus norvegicus GN=Tpmt PE=2 SV=1	TPMT_RAT	Tpmt	28 kDa	Methyltransferase, inactivate thiopurine drugs in bone marrow	19	10	3	1	18.1472	10.4931	3.14601	0.955648	0.0455531	6.98262
	Protein ABHD16A OS=Rattus norvegicus GN=Abhd16a PE=2 SV=1	ABHGA_RAT	Abhd16a	63 kDa	hydrolase	8	5	0	2	7.64093	5.24655	0	1.9113	0.0349223	6.7428
	Histidine triad nucleotide-binding protein 3 OS=Rattus norvegicus GN=Hint3 PE=2 SV=2	HINT3_RAT	Hint3	20 kDa	nucleotide hydrolase	8	8	3	3	7.64093	8.39448	3.14601	2.86694	0.00318339	2.66681
	Hippocalcin-like protein 1 OS=Rattus norvegicus GN=Hpcal1 PE=1 SV=2	HPCL1_RAT	Hpcal1	22 kDa	calcium binding, unknown fuctoin	15	11	2	4	14.3268	11.5424	2.09734	3.82259	0.012958	4.36984
	LIM domain-containing protein 2 OS=Rattus norvegicus GN=Limd2 PE=2 SV=1	LIMD2_RAT	Limd2	14 kDa	zinc ion binding	11	9	2	3	10.5063	9.44379	2.09734	2.86694	0.00378864	4.01872
	UPF0585 protein C16orf13 homolog OS=Rattus norvegicus PE=2 SV=2	CP013_RAT		23 kDa	unknown	4	6	0	0	3.82047	6.29586	0	0	0.0274914	>100
	D-beta-hydroxybutyrate dehydrogenase, mitochondrial OS=Rattus norvegicus GN=Bdh1 PE=1 SV=2	BDH_RAT	Bdh1	38 kDa	adipose tissde development	4	6	1	1	3.82047	6.29586	1.04867	0.955648	0.0409748	5.04727
	Fumarylacetoacetate hydrolase domain-containing protein 2 OS=Rattus norvegicus GN=Fahd2 PE=1 SV=1	FAHD2_RAT	Fahd2	35 kDa	hydrolase	2	2	0	0	1.91023	2.09862	0	0	0.00110049	>100
	Nurim OS=Rattus norvegicus GN=Nrm PE=3 SV=1	NRM_RAT	Nrm	29 kDa	nuclear envelope membrane protein	3	0	6	6	2.86535	0	6.29202	5.73389	0.0441534	0.238265
	Delta-aminolevulinic acid dehydratase OS=Rattus norvegicus GN=Alad PE=1 SV=1	HEM2_RAT	Alad	36 kDa	Heme biosynthesis	0	0	3	3	0	0	3.14601	2.86694	0.0010735	0
	Tail-anchored protein insertion receptor WRB OS=Rattus norvegicus GN=Wrb PE=2 SV=1	WRB_RAT	Wrb	20 kDa	ER membrane component	0	0	2	4	0	0	2.09734	3.82259	0.037723	0
	OCIA domain-containing protein 1 OS=Rattus norvegicus GN=Ociad1 PE=1 SV=1	OCAD1_RAT	Ociad1	28 kDa	uncharacterized	1	0	3	5	0.955117	0	3.14601	4.77824	0.0331937	0.120531
	Protein THEM6 OS=Rattus norvegicus GN=Them6 PE=2 SV=1	THEM6_RAT	Them6	24 kDa	uncharacterized	1	1	3	3	0.955117	1.04931	3.14601	2.86694	0.00267773	0.333351
