# Supplementary material for: Proteomics of Staphylococcus aureus biofilm matrix in a rat model of orthopedic implant-associated infection
Source: PLoS One. 2017 Nov 9;12(11):e0187981. doi: 10.1371/journal.pone.0187981 (PMC5679556; doi:10.1371/journal.pone.0187981)
Supplement: S3 Table — (XLS) [file pone.0187981.s003.xls]

## Sheet: Chronic sup cf
Table S3. Host proteins by sonication affected by S. aureus during chronic phase of infection
						Raw spectral counts				Normalized spectral counts
	Identified Proteins	Accession Number	Alternate ID	Molecular Weight	Protein Grouping Ambiguity	expt 1	expt 2	control 1	control 2	expt 1	expt 2	control 1	control 2	p value	fold change (exp./control)
Immune response
	Annexin A1 OS=Rattus norvegicus GN=Anxa1 PE=1 SV=2	ANXA1_RAT	Anxa1	39 kDa	monocyte chemotaxis	608	580	148	130	573.546	617.068	152.75	126.08	0.00155969	4.27005
	Annexin A3 OS=Rattus norvegicus GN=Anxa3 PE=1 SV=4	ANXA3_RAT	Anxa3	36 kDa	neutraphil degranulation	121	133	4	4	114.143	141.5	4.12837	3.87937	0.00599309	31.9245
	Lysozyme C-1 OS=Rattus norvegicus GN=Lyz1 PE=1 SV=2	LYSC1_RAT	Lyz1	17 kDa	immune response-antimicrobial	78	83	22	23	73.5799	88.3046	22.706	22.3064	0.00775816	3.59644
	Neutrophil antibiotic peptide NP-4 OS=Rattus norvegicus GN=Np4 PE=1 SV=1	DEF4_RAT	Np4	10 kDa	defensin	50	53	13	7	47.1666	56.3873	13.4172	6.7889	0.00903084	5.12488
	Neutrophil antibiotic peptide NP-1 OS=Rattus norvegicus PE=1 SV=1	DEF1_RAT (+1)		10 kDa	defensin	26	27	7	5	24.5266	28.7256	7.22465	4.84921	0.00672465	4.41054
	Neutrophil gelatinase-associated lipocalin OS=Rattus norvegicus GN=Lcn2 PE=1 SV=2	NGAL_RAT	Lcn2	22 kDa	innate immune response, apotosis	43	49	3	3	40.5633	52.1316	3.09628	2.90953	0.00867516	15.4342
	Leukocyte elastase inhibitor A OS=Rattus norvegicus GN=Serpinb1a PE=1 SV=1	ILEUA_RAT	Serpinb1a	43 kDa	inflammatory response, protease inhibition	421	395	63	24	397.143	420.245	65.0219	23.2762	0.00212753	9.25714
	Plasma protease C1 inhibitor OS=Rattus norvegicus GN=Serping1 PE=2 SV=1	IC1_RAT	Serping1	56 kDa	protease inhibition, immune response	104	106	29	61	98.1066	112.775	29.9307	59.1604	0.0325695	2.36703
	Neutrophil cytosolic factor 1 OS=Rattus norvegicus GN=Ncf1 PE=1 SV=2	NCF1_RAT	Ncf1	45 kDa	oxidative burst	29	38	3	2	27.3566	40.4286	3.09628	1.93969	0.0205311	13.4602
	Neutrophil cytosol factor 2 OS=Rattus norvegicus GN=Ncf2 PE=2 SV=1	NCF2_RAT	Ncf2	60 kDa	oxidative burst	28	26	0	0	26.4133	27.6617	0	0	0.000266269	>100
	Protein S100-A9 OS=Rattus norvegicus GN=S100a9 PE=1 SV=3	S10A9_RAT	S100a9	13 kDa	immune response, antimicrobial, apotosis	379	393	144	70	357.523	418.117	148.621	67.889	0.0155406	3.58246
	Protein S100-A8 OS=Rattus norvegicus GN=S100a8 PE=1 SV=3	S10A8_RAT	S100a8	10 kDa	immune response, antimicrobial, apotosis	273	259	117	89	257.53	275.553	120.755	86.316	0.00695968	2.5744
	Complement component C9 OS=Rattus norvegicus GN=C9 PE=2 SV=1	CO9_RAT	C9	62 kDa	immune response, complement activation	150	158	26	45	141.5	168.098	26.8344	43.6429	0.0084384	4.39287
	Complement component C6 OS=Rattus norvegicus GN=C6 PE=2 SV=1	CO6_RAT	C6	105 kDa	immune response, complement activation	60	63	3	13	56.5999	67.0264	3.09628	12.608	0.00833741	7.87217
	Receptor-type tyrosine-protein phosphatase C OS=Rattus norvegicus GN=Ptprc PE=1 SV=2	PTPRC_RAT	Ptprc	143 kDa	T and B cell activation	103	86	8	0	97.1632	91.4963	8.25674	0	0.00153366	22.8491
	CD48 antigen OS=Rattus norvegicus GN=Cd48 PE=1 SV=1	CD48_RAT	Cd48	28 kDa	regulation of adaptive immune response, T cell activation	28	24	7	3	26.4133	25.5339	7.22465	2.90953	0.00545576	5.12594
	Platelet factor 4 OS=Rattus norvegicus GN=Pf4 PE=1 SV=1	PLF4_RAT	Pf4	11 kDa	immune response, leukocyte chemotaxis	23	21	7	8	21.6966	22.3421	7.22465	7.75874	0.000415193	2.93917
	Class I histocompatibility antigen, Non-RT1.A alpha-1 chain OS=Rattus norvegicus GN=RT1-Aw2 PE=1 SV=1	HA11_RAT	RT1-Aw2	37 kDa	immune response, antigen presentation	22	20	6	7	20.7533	21.2782	6.19256	6.7889	0.000373524	3.23781
	Leukocyte surface antigen CD47 OS=Rattus norvegicus GN=Cd47 PE=1 SV=1	CD47_RAT	Cd47	33 kDa	phagocytosis, cell adhesion, migration	19	15	6	3	17.9233	15.9587	6.19256	2.90953	0.0115095	3.72244
	Tyrosine-protein kinase Fgr OS=Rattus norvegicus GN=Fgr PE=1 SV=1	FGR_RAT	Fgr	59 kDa	innate immune response, cell migration , differentiation	52	42	0	0	49.0533	44.6843	0	0	0.00108268	>100
	Tyrosine-protein kinase HCK OS=Rattus norvegicus GN=Hck PE=1 SV=4	HCK_RAT	Hck	59 kDa	innate immune response, cell migration , differentiation	28	35	0	2	26.4133	37.2369	0	1.93969	0.0151571	32.8147
	RT1 class I histocompatibility antigen, AA alpha chain OS=Rattus norvegicus PE=1 SV=2	HA12_RAT		42 kDa	immune response, antigen processing	32	24	7	5	30.1866	25.5339	7.22465	4.84921	0.00701256	4.61497
	Interleukin-1 receptor accessory protein OS=Rattus norvegicus GN=Il1rap PE=2 SV=1	IL1AP_RAT	Il1rap	66 kDa	signal transduction, receptor of IL-1	20	18	6	13	18.8666	19.1504	6.19256	12.608	0.0479405	2.02213
	Nicastrin OS=Rattus norvegicus GN=Ncstn PE=1 SV=1	NICA_RAT	Ncstn	78 kDa	signaling pathway-T cell proliferation	17	12	6	2	16.0367	12.7669	6.19256	1.93969	0.0306138	3.5419
	C4b-binding protein beta chain OS=Rattus norvegicus GN=C4bpb PE=2 SV=1	C4BPB_RAT	C4bpb	29 kDa	complement activation, classical pathway	7	8	2	3	6.60333	8.51129	2.06419	2.90953	0.0199171	3.0389
	CD59 glycoprotein OS=Rattus norvegicus GN=Cd59 PE=1 SV=2	CD59_RAT	Cd59	14 kDa	receptor regulation of complement activation	14	17	2	1	13.2067	18.0865	2.06419	0.969843	0.0149601	10.3141
	Peptidoglycan recognition protein 1 OS=Rattus norvegicus GN=Pglyrp1 PE=1 SV=1	PGRP1_RAT	Pglyrp1	21 kDa	immune response	36	38	3	2	33.96	40.4286	3.09628	1.93969	0.00442932	14.7715
	Ras-related protein Rab-27A OS=Rattus norvegicus GN=Rab27a PE=1 SV=1	RB27A_RAT	Rab27a	25 kDa	cytotoxic T cell degranulaton	25	34	1	0	23.5833	36.173	1.03209	0	0.021644	57.8982
	Phospholipase A-2-activating protein OS=Rattus norvegicus GN=Plaa PE=1 SV=3	PLAP_RAT	Plaa	87 kDa	inflammatory response	11	8	1	0	10.3767	8.51129	1.03209	0	0.00697845	18.3006
	Ficolin-2 OS=Rattus norvegicus GN=Fcn2 PE=2 SV=1	FCN2_RAT	Fcn2	35 kDa	complement activation	3	2	1	1	2.83	2.12782	1.03209	0.969843	0.0262204	2.47651
	Interferon-induced transmembrane protein 3 OS=Rattus norvegicus GN=ifitm3 PE=2 SV=1	IFM3_RAT	ifitm3	15 kDa	immune defense against virus	10	7	1	3	9.43332	7.44738	1.03209	2.90953	0.0209158	4.28268
	Phosphatidylinositol 3,4,5-trisphosphate 5-phosphatase 1 OS=Rattus norvegicus GN=Inpp5d PE=1 SV=1	SHIP1_RAT	Inpp5d	134 kDa	immune system process, apotosis	4	4	1	1	3.77333	4.25564	1.03209	0.969843	0.00322389	4.01061
	Prostaglandin reductase 1 OS=Rattus norvegicus GN=Ptgr1 PE=2 SV=3	PTGR1_RAT	Ptgr1	36 kDa	inactivation of the chemotactic factor, leukotriene B4	26	15	1	2	24.5266	15.9587	1.03209	1.93969	0.0244563	13.6233
	Monocyte differentiation antigen CD14 OS=Rattus norvegicus GN=Cd14 PE=2 SV=2	CD14_RAT	Cd14	40 kDa	inflammatory response, receptor	5	6	1	1	4.71666	6.38347	1.03209	0.969843	0.0160024	5.5447
	Tyrosine-protein kinase SYK OS=Rattus norvegicus GN=Syk PE=1 SV=1	KSYK_RAT	Syk	72 kDa	immune response	11	13	0	0	10.3767	13.8308	0	0	0.00987959	>100
	Serine/threonine-protein kinase 10 OS=Rattus norvegicus GN=Stk10 PE=1 SV=1	STK10_RAT	Stk10	112 kDa	lymphocyte migration, cell cycle	7	4	0	0	6.60333	4.25564	0	0	0.0218502	>100
	Protein kinase C beta type OS=Rattus norvegicus GN=Prkcb PE=1 SV=3	KPCB_RAT	Prkcb	77 kDa	immune response	8	5	0	0	7.54666	5.31955	0	0	0.0143399	>100
	Src kinase-associated phosphoprotein 2 OS=Rattus norvegicus GN=Skap2 PE=1 SV=1	SKAP2_RAT	Skap2	41 kDa	immune response-B cell activation	6	8	0	0	5.65999	8.51129	0	0	0.0190895	>100
	Protein kinase C delta type OS=Rattus norvegicus GN=Prkcd PE=1 SV=1	KPCD_RAT	Prkcd	78 kDa	immune response	9	13	0	0	8.48999	13.8308	0	0	0.0263814	>100
	Nitric oxide synthase, inducible OS=Rattus norvegicus GN=Nos2 PE=1 SV=2	NOS2_RAT	Nos2	131 kDa	inflammation response	10	16	0	0	9.43332	17.0226	0	0	0.0366758	>100
	Bridging integrator 2 OS=Rattus norvegicus GN=Bin2 PE=1 SV=1	BIN2_RAT	Bin2	55 kDa	chemotaxis	11	12	0	0	10.3767	12.7669	0	0	0.00524955	>100
	C-X-C chemokine receptor type 2 OS=Rattus norvegicus GN=Cxcr2 PE=2 SV=2	CXCR2_RAT	Cxcr2	41 kDa	chemotaxis, acute inflammatory response	9	8	0	0	8.48999	8.51129	0	0	7.84457e-07	>100
	C5a anaphylatoxin chemotactic receptor 1 OS=Rattus norvegicus GN=C5ar1 PE=1 SV=1	C5AR1_RAT	C5ar1	39 kDa	chemotaxis, apotosis	7	7	0	0	6.60333	7.44738	0	0	0.00179459	>100
	Antigen-presenting glycoprotein CD1d OS=Rattus norvegicus GN=Cd1d PE=2 SV=2	CD1D_RAT	Cd1d	39 kDa	antigen processing and presentation, innate immune response	7	5	0	0	6.60333	5.31955	0	0	0.00569784	>100
	Arachidonate 5-lipoxygenase-activating protein OS=Rattus norvegicus GN=Alox5ap PE=1 SV=2	AL5AP_RAT	Alox5ap	18 kDa	leukotriene synthesis, inflammatory response	6	10	0	0	5.65999	10.6391	0	0	0.0410025	>100
	Arachidonate 5-lipoxygenase OS=Rattus norvegicus GN=Alox5 PE=1 SV=3	LOX5_RAT	Alox5	78 kDa	leukotriene synthesis, acute inflammatory response	34	41	0	0	32.0733	43.6203	0	0	0.0112447	>100
	Lipopolysaccharide-binding protein OS=Rattus norvegicus GN=Lbp PE=2 SV=1	LBP_RAT	Lbp	54 kDa	immune response-macrophage activation	34	39	0	0	32.0733	41.4925	0	0	0.00800065	>100
	Antigen peptide transporter 1 OS=Rattus norvegicus GN=Tap1 PE=1 SV=2	TAP1_RAT	Tap1	79 kDa	adaptive immunity, antigen processing and presentation	2	2	0	0	1.88666	2.12782	0	0	0.00179459	>100
	Ectonucleoside triphosphate diphosphohydrolase 1 OS=Rattus norvegicus GN=Entpd1 PE=1 SV=1	ENTP1_RAT	Entpd1	57 kDa	regulation of dopamine, cellular response to INF-alpha, LPS, TNF	4	2	0	0	3.77333	2.12782	0	0	0.0348604	>100
	Complement component 1 Q subcomponent-binding protein, mitochondrial OS=Rattus norvegicus GN=C1qbp PE=1 SV=2	C1QBP_RAT	C1qbp	31 kDa	immune response, complement activation	3	0	6	9	2.83	0	6.19256	8.72858	0.0430974	0.189664
	Vascular cell adhesion protein 1 OS=Rattus norvegicus GN=Vcam1 PE=2 SV=1	VCAM1_RAT	Vcam1	81 kDa	cell adhesion, acute inflammatory response	0	0	14	8	0	0	14.4493	7.75874	0.0400097	0
	Granulins OS=Rattus norvegicus GN=Grn PE=1 SV=3	GRN_RAT	Grn	63 kDa	cytokine like, inflammation, tissue remodeling	2	1	4	5	1.88666	1.06391	4.12837	4.84921	0.0156984	0.32866
	Gamma-interferon-inducible lysosomal thiol reductase OS=Rattus norvegicus GN=Ifi30 PE=2 SV=1	GILT_RAT	Ifi30	28 kDa	facilitates antigen presentation	0	0	3	2	0	0	3.09628	1.93969	0.0244547	0
Chaperone
	T-complex protein 1 subunit gamma OS=Rattus norvegicus GN=Cct3 PE=1 SV=1	TCPG_RAT	Cct3	61 kDa	chaperone, protein folding including actin and tubulin	49	38	8	5	46.2233	40.4286	8.25674	4.84921	0.00412562	6.61164
	T-complex protein 1 subunit epsilon OS=Rattus norvegicus GN=Cct5 PE=1 SV=1	TCPE_RAT	Cct5	60 kDa	chaperone, protein folding including actin and tubulin	36	37	7	0	33.96	39.3647	7.22465	0	0.00906342	10.1492
	T-complex protein 1 subunit delta OS=Rattus norvegicus GN=Cct4 PE=1 SV=3	TCPD_RAT	Cct4	58 kDa	chaperone, protein folding including actin and tubulin	40	34	5	0	37.7333	36.173	5.16047	0	0.00304694	14.3216
	T-complex protein 1 subunit alpha OS=Rattus norvegicus GN=Tcp1 PE=1 SV=1	TCPA_RAT	Tcp1	60 kDa	chaperone, protein folding including actin and tubulin	27	24	1	0	25.47	25.5339	1.03209	0	0.000213964	49.4179
	10 kDa heat shock protein, mitochondrial OS=Rattus norvegicus GN=Hspe1 PE=1 SV=3	CH10_RAT	Hspe1	11 kDa	chaperone, cheperonin, protein folding	18	10	42	31	16.98	10.6391	43.3479	30.0651	0.0448164	0.376215
	Small glutamine-rich tetratricopeptide repeat-containing protein alpha OS=Rattus norvegicus GN=Sgta PE=1 SV=1	SGTA_RAT	Sgta	34 kDa	co-chaperone binds to HSC70 and HSP70	1	0	13	8	0.943332	0	13.4172	7.75874	0.0359175	0.0445473
Cytoskeleton
	Myosin-9 OS=Rattus norvegicus GN=Myh9 PE=1 SV=3	MYH9_RAT	Myh9	226 kDa	cytoskeleton reorgnization	1888	1574	461	255	1781.01	1674.6	475.795	247.31	0.00420074	4.77885
	Myosin-10 OS=Rattus norvegicus GN=Myh10 PE=1 SV=1	MYH10_RAT	Myh10	229 kDa	cytoskeleton reorgnization	136	120	22	19	128.293	127.669	22.706	18.427	0.000202464	6.22279
	Myosin light polypeptide 6 OS=Rattus norvegicus GN=Myl6 PE=1 SV=3	MYL6_RAT	Myl6	17 kDa	cytoskeleton	95	98	50	37	89.6166	104.263	51.6047	35.8842	0.0192246	2.21605
	Tubulin beta-4B chain OS=Rattus norvegicus GN=Tubb4b PE=1 SV=1	TBB4B_RAT	Tubb4b	50 kDa	cytoskeleton structure	245	223	98	74	231.116	237.252	101.145	71.7684	0.0050802	2.70869
	Tubulin beta-2A chain OS=Rattus norvegicus GN=Tubb2a PE=1 SV=1	TBB2A_RAT	Tubb2a	50 kDa	cytoskeleton structure	228	208	98	79	215.08	221.293	101.145	76.6176	0.00471866	2.45481
	Actin-related protein 2/3 complex subunit 1B OS=Rattus norvegicus GN=Arpc1b PE=1 SV=3	ARC1B_RAT	Arpc1b	41 kDa	cytoskeloton-actin filament polymerization	130	122	27	26	122.633	129.797	27.8665	25.2159	0.000732508	4.75544
	Actin-related protein 2 OS=Rattus norvegicus GN=Actr2 PE=2 SV=1	ARP2_RAT	Actr2	45 kDa	cytoskeloton-actin filament polymerization	119	120	19	23	112.257	127.669	19.6098	22.3064	0.00309319	5.72395
	Actin-related protein 3 OS=Rattus norvegicus GN=Actr3 PE=1 SV=1	ARP3_RAT	Actr3	47 kDa	cytoskeleton-actin filament polymerization	211	190	21	20	199.043	202.143	21.674	19.3969	5.70321e-05	9.76816
	Actin-related protein 2/3 complex subunit 2 OS=Rattus norvegicus GN=Arpc2 PE=1 SV=1	ARPC2_RAT	Arpc2	34 kDa	actin polymerization	159	152	11	27	149.99	161.714	11.353	26.1858	0.00236106	8.30353
	F-actin-capping protein subunit beta OS=Rattus norvegicus GN=Capzb PE=1 SV=1	CAPZB_RAT	Capzb	31 kDa	actin cytoskeleton organization	103	82	25	17	97.1632	87.2407	25.8023	16.4873	0.00452347	4.3605
	F-actin-capping protein subunit alpha-1 OS=Rattus norvegicus GN=Capza1 PE=1 SV=1	CAZA1_RAT	Capza1	33 kDa	actin fimament capping	43	37	10	9	40.5633	39.3647	10.3209	8.72858	0.000535026	4.1958
	Alpha-actinin-4 OS=Rattus norvegicus GN=Actn4 PE=1 SV=2	ACTN4_RAT	Actn4	105 kDa	cytoskeleton-actin filament bundle assembly	190	155	55	60	179.233	164.906	56.7651	58.1906	0.00196168	2.99367
	Alpha-actinin-1 OS=Rattus norvegicus GN=Actn1 PE=1 SV=1	ACTN1_RAT	Actn1	103 kDa	cytoskeleton-actin filament bundle assembly	210	172	33	44	198.1	182.993	34.0591	42.6731	0.0016244	4.96653
	Ezrin OS=Rattus norvegicus GN=Ezr PE=1 SV=3	EZRI_RAT	Ezr	69 kDa	actin filament reorgnization	140	125	34	41	132.067	132.989	35.0912	39.7635	0.000313196	3.54093
	Protein-tyrosine kinase 2-beta OS=Rattus norvegicus GN=Ptk2b PE=1 SV=1	FAK2_RAT	Ptk2b	116 kDa	actin filament organization, cell migration, bone remodeling	5	3	1	0	4.71666	3.19173	1.03209	0	0.0324073	7.66248
	Kinesin-1 heavy chain OS=Rattus norvegicus GN=Kif5b PE=1 SV=1	KINH_RAT	Kif5b	110 kDa	motor protein, vesicle transport along microtubule	7	4	0	0	6.60333	4.25564	0	0	0.0218502	>100
	Echinoderm microtubule-associated protein-like 2 OS=Rattus norvegicus GN=Eml2 PE=1 SV=1	EMAL2_RAT	Eml2	71 kDa	microtubule polymerization	25	24	0	0	23.5833	25.5339	0	0	0.000786669	>100
	Coronin-7 OS=Rattus norvegicus GN=Coro7 PE=1 SV=2	CORO7_RAT	Coro7	101 kDa	actin filament polymerization, Golgi to endosome protein transport	32	49	0	3	30.1866	52.1316	0	2.90953	0.0348443	28.2927
	Keratin, type II cytoskeletal 5 OS=Rattus norvegicus GN=Krt5 PE=1 SV=1	K2C5_RAT	Krt5	62 kDa	cytoskeleton structure	320	282	121	175	301.866	300.023	124.883	169.722	0.010335	2.04303
	Keratin, type I cytoskeletal 42 OS=Rattus norvegicus GN=Krt42 PE=3 SV=1	K1C42_RAT	Krt42	50 kDa	cytoskeleton structure	97	69	38	42	91.5032	73.4099	39.2195	40.7334	0.0213813	2.06263
	Keratin, type II cytoskeletal 2 epidermal OS=Rattus norvegicus GN=Krt2 PE=3 SV=1	K22E_RAT	Krt2	69 kDa	cytoskeleton structure	162	149	57	93	152.82	158.523	58.8293	90.1954	0.0182389	2.0892
	Keratin, type II cytoskeletal 73 OS=Rattus norvegicus GN=Krt73 PE=1 SV=1	K2C73_RAT	Krt73	60 kDa	cytoskeleton structure	118	108	45	67	111.313	114.902	46.4442	64.9795	0.0129997	2.03023
	Profilin-1 OS=Rattus norvegicus GN=Pfn1 PE=1 SV=2	PROF1_RAT	Pfn1	15 kDa	cytoskeloton-prevent actin filament polymerization	225	243	38	79	212.25	258.53	39.2195	76.6176	0.0134855	4.06416
	Coactosin-like protein OS=Rattus norvegicus GN=Cotl1 PE=1 SV=1	COTL1_RAT	Cotl1	16 kDa	cytoskeleton-actin binding	146	139	31	48	137.727	147.884	31.9949	46.5524	0.00363449	3.63615
	Vinculin OS=Rattus norvegicus GN=Vcl PE=1 SV=1	VINC_RAT	Vcl	117 kDa	adhesion, cell movement, cytoskeleton	310	179	59	18	292.433	190.44	60.8935	17.4572	0.0337882	6.16297
	Protein S100-A11 OS=Rattus norvegicus GN=S100a11 PE=3 SV=1	S10AB_RAT	S100a11	11 kDa	cell proliferation	75	73	24	28	70.7499	77.6655	24.7702	27.1556	0.00284944	2.85822
	Coronin-1A OS=Rattus norvegicus GN=Coro1a PE=1 SV=3	COR1A_RAT	Coro1a	51 kDa	cytoskeleton organizatio-actin binding	207	233	26	21	195.27	247.891	26.8344	20.3667	0.00872998	9.38878
	Destrin OS=Rattus norvegicus GN=Dstn PE=1 SV=3	DEST_RAT	Dstn	19 kDa	cytoskeleton-actin filament polymerization	136	154	18	39	128.293	163.842	18.5777	37.8239	0.0140851	5.17957
	Adenylyl cyclase-associated protein 1 OS=Rattus norvegicus GN=Cap1 PE=1 SV=3	CAP1_RAT	Cap1	52 kDa	cytoskeleton-actin filament polymerization and depolymerization	301	314	17	44	283.943	334.068	17.5456	42.6731	0.00497704	10.2628
	Filamin-C OS=Rattus norvegicus GN=Flnc PE=1 SV=1	FLNC_RAT	Flnc	291 kDa	cytoskeloton organizatio-actin binding	88	81	17	25	83.0133	86.1768	17.5456	24.2461	0.00168288	4.04842
	Transforming protein RhoA OS=Rattus norvegicus GN=Rhoa PE=1 SV=1	RHOA_RAT	Rhoa	22 kDa	actin cytoskeleton organization, cell migration	82	78	13	12	77.3533	82.9851	13.4172	11.6381	0.000950274	6.39937
	Ras-related C3 botulinum toxin substrate 1 OS=Rattus norvegicus GN=Rac1 PE=1 SV=1	RAC1_RAT	Rac1	21 kDa	cytoskeleton-actin fimament organization regulation	81	86	10	4	76.4099	91.4963	10.3209	3.87937	0.00559949	11.8241
	Glia maturation factor gamma OS=Rattus norvegicus GN=Gmfg PE=2 SV=1	GMFG_RAT	Gmfg	17 kDa	regulation of actin cytoskeleton reorganization	54	59	4	6	50.94	62.7707	4.12837	5.81906	0.00650357	11.4312
	Coronin-1B OS=Rattus norvegicus GN=Coro1b PE=1 SV=1	COR1B_RAT	Coro1b	54 kDa	regulation of actin cytoskeleton organization	19	14	2	0	17.9233	14.8948	2.06419	0	0.00695362	15.8988
	Syntenin-1 OS=Rattus norvegicus GN=Sdcbp PE=1 SV=1	SDCB1_RAT	Sdcbp	32 kDa	actin cytoskeleton organization	10	7	0	0	9.43332	7.44738	0	0	0.00677986	>100
	Thymosin beta-4 OS=Rattus norvegicus GN=Tmsb4x PE=1 SV=2	TYB4_RAT	Tmsb4x	5 kDa	actin filamenent organization	12	11	0	0	11.32	11.703	0	0	0.000138335	>100
	Protein-methionine sulfoxide oxidase MICAL1 OS=Rattus norvegicus GN=Mical1 PE=1 SV=1	MICA1_RAT	Mical1	117 kDa	actin filament depolymerization	3	3	0	0	2.83	3.19173	0	0	0.00179459	>100
	Myosin light chain 1/3, skeletal muscle isoform OS=Rattus norvegicus GN=Myl1 PE=1 SV=2	MYL1_RAT	Myl1	21 kDa	cytoskeleton	3	4	10	10	2.83	4.25564	10.3209	9.69843	0.00708001	0.353939
	Microtubule-associated protein 4 OS=Rattus norvegicus GN=Map4 PE=1 SV=1	MAP4_RAT	Map4	110 kDa	cytoskeleton organization	53	17	110	109	49.9966	18.0865	113.53	105.713	0.0220674	0.310537
	Galectin-1 OS=Rattus norvegicus GN=Lgals1 PE=1 SV=2	LEG1_RAT	Lgals1	15 kDa	cell proliferation, cell-cell interaction	57	24	80	98	53.7699	25.5339	82.5674	95.0446	0.0430325	0.4465
	Cysteine and glycine-rich protein 1 OS=Rattus norvegicus GN=Csrp1 PE=1 SV=2	CSRP1_RAT	Csrp1	21 kDa	development and cellular differentiation	22	5	37	44	20.7533	5.31955	38.1874	42.6731	0.0381676	0.322443
	Proliferating cell nuclear antigen OS=Rattus norvegicus GN=Pcna PE=1 SV=1	PCNA_RAT	Pcna	29 kDa	DNA replication, epithelial cell differentiation	13	4	41	30	12.2633	4.25564	42.3158	29.0953	0.0354763	0.231322
	PDZ and LIM domain protein 1 OS=Rattus norvegicus GN=Pdlim1 PE=1 SV=4	PDLI1_RAT	Pdlim1	36 kDa	cytoskeleton, adhesion	6	1	18	32	5.65999	1.06391	18.5777	31.035	0.0419772	0.135528
	Drebrin OS=Rattus norvegicus GN=Dbn1 PE=1 SV=3	DREB_RAT	Dbn1	77 kDa	actin filament polymerization	3	0	6	8	2.83	0	6.19256	7.75874	0.037586	0.202848
	MARCKS-related protein OS=Rattus norvegicus GN=Marcksl1 PE=2 SV=3	MRP_RAT	Marcksl1	20 kDa	regulation of actin cytoskeleton homeostasis	1	1	4	4	0.943332	1.06391	4.12837	3.87937	0.00105952	0.250663
Cell diferentiation
	Angiotensinogen OS=Rattus norvegicus GN=Agt PE=1 SV=1	ANGT_RAT	Agt	52 kDa	cell growth, vasodilation	51	46	16	31	48.11	48.9399	16.5135	30.0651	0.0326751	2.08357
	Plastin-3 OS=Rattus norvegicus GN=Pls3 PE=1 SV=2	PLST_RAT	Pls3	71 kDa	cell differentiation, actin binding	34	26	15	13	32.0733	27.6617	15.4814	12.608	0.0132902	2.12661
	Growth factor receptor-bound protein 2 OS=Rattus norvegicus GN=Grb2 PE=1 SV=1	GRB2_RAT	Grb2	25 kDa	cell differentiation, regulation of actin polymerization	28	20	10	9	26.4133	21.2782	10.3209	8.72858	0.0167374	2.50356
	Calpain small subunit 1 OS=Rattus norvegicus GN=Capns1 PE=1 SV=3	CPNS1_RAT	Capns1	29 kDa	protease affecting apotosis, differentiation, migration	33	29	7	6	31.13	30.8534	7.22465	5.81906	0.000427864	4.75198
	Cytoplasmic dynein 1 heavy chain 1 OS=Rattus norvegicus GN=Dync1h1 PE=1 SV=1	DYHC1_RAT	Dync1h1	532 kDa	microtubule-based movement	44	37	4	3	41.5066	39.3647	4.12837	2.90953	0.000556125	11.4908
	CD44 antigen OS=Rattus norvegicus GN=Cd44 PE=1 SV=2	CD44_RAT	Cd44	56 kDa	cell migration-adhesin	16	9	4	2	15.0933	9.5752	4.12837	1.93969	0.044269	4.06531
	Tyrosine-protein kinase Lyn OS=Rattus norvegicus GN=Lyn PE=1 SV=3	LYN_RAT	Lyn	59 kDa	cell migration, differentiation, phagocytosis	22	20	3	3	20.7533	21.2782	3.09628	2.90953	0.000119539	6.99848
	Protein kinase C and casein kinase substrate in neurons 2 protein OS=Rattus norvegicus GN=Pacsin2 PE=1 SV=2	PACN2_RAT	Pacsin2	56 kDa	endocytosis	13	15	3	2	12.2633	15.9587	3.09628	1.93969	0.0133873	5.60409
	Copine-1 OS=Rattus norvegicus GN=Cpne1 PE=1 SV=1	CPNE1_RAT	Cpne1	59 kDa	cell differntiation	90	98	2	0	84.8999	104.263	2.06419	0	0.00532976	91.6406
	Tyrosine-protein phosphatase non-receptor type substrate 1 OS=Rattus norvegicus GN=Sirpa PE=1 SV=1	SHPS1_RAT	Sirpa	56 kDa	receptor, cell migration	26	22	1	0	24.5266	23.406	1.03209	0	0.00052674	46.4422
	Calpain-2 catalytic subunit OS=Rattus norvegicus GN=Capn2 PE=1 SV=3	CAN2_RAT	Capn2	80 kDa	proteolysis, regulation of cytoskeleton organization	7	8	1	2	6.60333	8.51129	1.03209	1.93969	0.0144831	5.08605
	Dynamin-2 OS=Rattus norvegicus GN=Dnm2 PE=1 SV=1	DYN2_RAT	Dnm2	98 kDa	endocytosis, phagocytosis	14	10	0	1	13.2067	10.6391	0	0.969843	0.0070456	24.5873
	AP-2 complex subunit mu OS=Rattus norvegicus GN=Ap2m1 PE=1 SV=1	AP2M1_RAT	Ap2m1	50 kDa	endocytosis, vesicle-mediated transport	16	8	0	0	15.0933	8.51129	0	0	0.0348604	>100
	Tyrosine-protein phosphatase non-receptor type 6 OS=Rattus norvegicus GN=Ptpn6 PE=1 SV=1	PTN6_RAT	Ptpn6	70 kDa	cell proliferation, differentiation	91	111	0	3	85.8433	118.094	0	2.90953	0.0124895	70.0929
	IST1 homolog OS=Rattus norvegicus GN=Ist1 PE=2 SV=1	IST1_RAT	Ist1	40 kDa	cell cycle, cell division, cytokinesis	19	21	0	0	17.9233	22.3421	0	0	0.00591502	>100
	Unconventional myosin-Ie OS=Rattus norvegicus GN=Myo1e PE=1 SV=1	MYO1E_RAT	Myo1e	127 kDa	motor protein, endocytosis	18	18	0	0	16.98	19.1504	0	0	0.00179459	>100
	Zinc finger protein DZIP1L OS=Rattus norvegicus GN=Dzip1l PE=1 SV=1	DZI1L_RAT	Dzip1l	88 kDa	cilium assembly	22	23	4	5	20.7533	24.47	4.12837	4.84921	0.00536732	5.03735
	Testin OS=Rattus norvegicus GN=Tes PE=1 SV=1	TES_RAT	Tes	48 kDa	cell adhesion, cell proliferation, reorganizaiton of cytoskeleton	4	3	0	0	3.77333	3.19173	0	0	0.00345025	>100
	Probable ATP-dependent RNA helicase DDX4 OS=Rattus norvegicus GN=Ddx4 PE=1 SV=1	DDX4_RAT	Ddx4	78 kDa	cell differentiation, meiosis	5	3	0	0	4.71666	3.19173	0	0	0.0176141	>100
	Insulin-like growth factor-binding protein 5 OS=Rattus norvegicus GN=Igfbp5 PE=1 SV=1	IBP5_RAT	Igfbp5	30 kDa	cell growth, cell (osteoblast) differentiation	0	0	3	2	0	0	3.09628	1.93969	0.0244547	0
Cell cycle, cell divion, DNA replication and DNA repair
	Septin-7 OS=Rattus norvegicus GN=Sept7 PE=1 SV=1	SEPT7_RAT	2016-09-07	51 kDa	cell cycle, cell division	29	24	16	8	27.3566	25.5339	16.5135	7.75874	0.0426644	2.17905
	Structural maintenance of chromosomes protein 3 OS=Rattus norvegicus GN=Smc3 PE=1 SV=1	SMC3_RAT	Smc3	138 kDa	cell division, DNA replication, DNA repair	8	9	1	1	7.54666	9.5752	1.03209	0.969843	0.008772	8.55265
	RuvB-like 1 OS=Rattus norvegicus GN=Ruvbl1 PE=1 SV=1	RUVB1_RAT	Ruvbl1	50 kDa	cell division, DNA repair	10	7	1	0	9.43332	7.44738	1.03209	0	0.00968271	16.3558
	Structural maintenance of chromosomes protein 1A OS=Rattus norvegicus GN=Smc1a PE=1 SV=1	SMC1A_RAT	Smc1a	143 kDa	cell division, DNA repair	10	12	1	0	9.43332	12.7669	1.03209	0	0.0130589	21.5099
	Septin-5 OS=Rattus norvegicus GN=Sept5 PE=1 SV=2	SEPT5_RAT	2016-09-05	43 kDa	cell cycle, division	2	3	0	0	1.88666	3.19173	0	0	0.0300722	>100
	Flap endonuclease 1 OS=Rattus norvegicus GN=Fen1 PE=2 SV=1	FEN1_RAT	Fen1	43 kDa	DNA repair	2	3	0	0	1.88666	3.19173	0	0	0.0300722	>100
	Receptor of activated protein C kinase 1 OS=Rattus norvegicus GN=Rack1 PE=1 SV=3	RACK1_RAT	Rack1	35 kDa	cell cycle, apotosis	0	0	27	42	0	0	27.8665	40.7334	0.0167132	0
	Protein phosphatase 1 regulatory subunit 14B OS=Rattus norvegicus GN=Ppp1r14b PE=2 SV=1	PP14B_RAT	Ppp1r14b	16 kDa	inhibitor of protein phosphatase involved in cell division, glycogn metabolism etc	1	0	4	3	0.943332	0	4.12837	2.90953	0.0292032	0.134036
	Protein phosphatase inhibitor 2 OS=Rattus norvegicus GN=Ppp1r2 PE=1 SV=2	IPP2_RAT	Ppp1r2	23 kDa	inhibitor of protein phosphatase involved in cell division, glycogn metabolism etc	1	0	4	3	0.943332	0	4.12837	2.90953	0.0292032	0.134036
	Protein phosphatase 1 regulatory subunit 11 OS=Rattus norvegicus GN=Ppp1r11 PE=2 SV=2	PP1RB_RAT	Ppp1r11	14 kDa	inhibitor of protein phosphatase involved in cell division, glycogn metabolism etc	0	0	2	2	0	0	2.06419	1.93969	0.000482754	0
	Single-stranded DNA-binding protein, mitochondrial OS=Rattus norvegicus GN=Ssbp1 PE=1 SV=2	SSBP_RAT	Ssbp1	17 kDa	DNA replication	3	2	9	8	2.83	2.12782	9.28884	7.75874	0.00942235	0.290822
Metabolism
	Pyruvate kinase PKM OS=Rattus norvegicus GN=Pkm PE=1 SV=3	KPYM_RAT	Pkm	58 kDa	metabolism-glycolysis	352	359	97	175	332.053	381.944	100.113	169.722	0.017613	2.64605
	Fructose-bisphosphate aldolase A OS=Rattus norvegicus GN=Aldoa PE=1 SV=2	ALDOA_RAT	Aldoa	39 kDa	metabolism-glycolysis	208	173	75	57	196.213	184.057	77.407	55.281	0.00511911	2.86589
	Phosphoglycerate kinase 1 OS=Rattus norvegicus GN=Pgk1 PE=1 SV=2	PGK1_RAT	Pgk1	45 kDa	metabolism-glycolysis	215	199	30	55	202.816	211.718	30.9628	53.3413	0.00263843	4.91713
	Glucose-6-phosphate isomerase OS=Rattus norvegicus GN=Gpi PE=1 SV=1	G6PI_RAT	Gpi	63 kDa	metabolism-glycolysis	264	252	13	65	249.04	268.106	13.4172	63.0398	0.00712048	6.76387
	ATP-dependent 6-phosphofructokinase, platelet type OS=Rattus norvegicus GN=Pfkp PE=1 SV=2	PFKAP_RAT	Pfkp	86 kDa	metabolism-glycolysis	7	6	0	0	6.60333	6.38347	0	0	0.000143245	>100
	Triosephosphate isomerase OS=Rattus norvegicus GN=Tpi1 PE=1 SV=2	TPIS_RAT	Tpi1	27 kDa	metabolism-glycolysis, pentose phosphate pathway	179	165	70	95	168.857	175.545	72.2465	92.135	0.00665775	2.09514
	Transaldolase OS=Rattus norvegicus GN=Taldo1 PE=1 SV=2	TALDO_RAT	Taldo1	37 kDa	metabolism-pentose phosphate pathway	225	207	48	37	212.25	220.23	49.5405	35.8842	0.00103529	5.0627
	6-phosphogluconate dehydrogenase, decarboxylating OS=Rattus norvegicus GN=Pgd PE=1 SV=1	6PGD_RAT	Pgd	53 kDa	metabolism-pentose phosphate pathway	244	244	24	29	230.173	259.594	24.7702	28.1254	0.00228146	9.25912
	Glucose-6-phosphate 1-dehydrogenase OS=Rattus norvegicus GN=G6pdx PE=1 SV=3	G6PD_RAT	G6pdx	59 kDa	metabolism-pentose phosphate pathway	190	194	2	2	179.233	206.399	2.06419	1.93969	0.00251449	96.3148
	Tissue alpha-L-fucosidase OS=Rattus norvegicus GN=Fuca1 PE=1 SV=1	FUCO_RAT	Fuca1	53 kDa	metabolism-carbohydrate	14	14	7	3	13.2067	14.8948	7.22465	2.90953	0.0302657	2.77293
	Hexokinase-1 OS=Rattus norvegicus GN=Hk1 PE=1 SV=4	HXK1_RAT	Hk1	102 kDa	metabolism-carbohydrate	25	25	0	1	23.5833	26.5978	0	0.969843	0.00205755	51.7415
	Hexokinase-3 OS=Rattus norvegicus GN=Hk3 PE=2 SV=1	HXK3_RAT	Hk3	100 kDa	metabolism-carbohydrate	73	85	0	0	68.8633	90.4324	0	0	0.00892238	>100
	Hexokinase-2 OS=Rattus norvegicus GN=Hk2 PE=1 SV=1	HXK2_RAT	Hk2	103 kDa	metabolism-carbohydrate	10	13	0	0	9.43332	13.8308	0	0	0.0169615	>100
	Phosphoglucomutase-1 OS=Rattus norvegicus GN=Pgm1 PE=1 SV=2	PGM1_RAT	Pgm1	61 kDa	metabolism-glucose	33	25	4	10	31.13	26.5978	4.12837	9.69843	0.0128639	4.17506
	6-phosphofructo-2-kinase/fructose-2,6-bisphosphatase 4 OS=Rattus norvegicus GN=Pfkfb4 PE=1 SV=3	F264_RAT	Pfkfb4	54 kDa	metabolism-fructose	2	3	0	0	1.88666	3.19173	0	0	0.0300722	>100
	N-acetylgalactosamine kinase OS=Rattus norvegicus GN=Galk2 PE=2 SV=1	GALK2_RAT	Galk2	50 kDa	metabolism-galactose	3	3	0	0	2.83	3.19173	0	0	0.00179459	>100
	Glycogen phosphorylase, liver form OS=Rattus norvegicus GN=Pygl PE=1 SV=5	PYGL_RAT	Pygl	97 kDa	metabolism-glycogen metabolic process	221	248	10	11	208.476	263.85	10.3209	10.6683	0.00736062	22.5033
	Cytochrome c oxidase subunit 5A, mitochondrial OS=Rattus norvegicus GN=Cox5a PE=1 SV=1	COX5A_RAT	Cox5a	16 kDa	metabolism-electron transport	15	17	9	6	14.15	18.0865	9.28884	5.81906	0.0412084	2.13375
	Cytochrome c oxidase subunit 4 isoform 1, mitochondrial OS=Rattus norvegicus GN=Cox4i1 PE=1 SV=1	COX41_RAT	Cox4i1	20 kDa	metabolism-electron transport	9	7	3	5	8.48999	7.44738	3.09628	4.84921	0.0296934	2.00584
	Cytochrome c oxidase subunit 6C-2 OS=Rattus norvegicus GN=Cox6c2 PE=1 SV=3	CX6C2_RAT	Cox6c2	8 kDa	metabolism-electron transport	9	7	3	4	8.48999	7.44738	3.09628	3.87937	0.0102607	2.28471
	Cytochrome c oxidase subunit 2 OS=Rattus norvegicus GN=Mtco2 PE=1 SV=3	COX2_RAT	Mtco2	26 kDa	metabolism-electron transport	15	13	2	2	14.15	13.8308	2.06419	1.93969	0.000102034	6.98844
	Cytochrome b-245 light chain OS=Rattus norvegicus GN=Cyba PE=1 SV=3	CY24A_RAT	Cyba	21 kDa	metabolism-electron transport	31	31	1	0	29.2433	32.9812	1.03209	0	0.0019959	60.2897
	ATP synthase subunit O, mitochondrial OS=Rattus norvegicus GN=Atp5o PE=1 SV=1	ATPO_RAT	Atp5o	23 kDa	metabolism-ATP synthesis	8	6	2	4	7.54666	6.38347	2.06419	3.87937	0.0328809	2.34374
	ATP synthase subunit g, mitochondrial OS=Rattus norvegicus GN=Atp5l PE=1 SV=2	ATP5L_RAT	Atp5l	11 kDa	ATP synthesis	4	3	0	0	3.77333	3.19173	0	0	0.00345025	>100
	Aldehyde dehydrogenase, mitochondrial OS=Rattus norvegicus GN=Aldh2 PE=1 SV=1	ALDH2_RAT	Aldh2	56 kDa	metabolism-ethanol degradation	56	41	4	6	52.8266	43.6203	4.12837	5.81906	0.00575397	9.69567
	Glycogenin-1 OS=Rattus norvegicus GN=Gyg1 PE=2 SV=4	GLYG_RAT	Gyg1	37 kDa	metabolism-glycogen biosynthesis	20	24	5	0	18.8666	25.5339	5.16047	0	0.0215974	8.60397
	Aldehyde dehydrogenase family 3 member B1 OS=Rattus norvegicus GN=Aldh3b1 PE=2 SV=1	AL3B1_RAT	Aldh3b1	52 kDa	metabolism-alcohol	22	29	0	0	20.7533	30.8534	0	0	0.0181172	>100
	L-lactate dehydrogenase C chain OS=Rattus norvegicus GN=Ldhc PE=1 SV=3	LDHC_RAT	Ldhc	36 kDa	metabolism-fermentation	32	30	0	0	30.1866	31.9173	0	0	0.00038785	>100
	Peptidyl-prolyl cis-trans isomerase A OS=Rattus norvegicus GN=Ppia PE=1 SV=2	PPIA_RAT	Ppia	18 kDa	protein metabolism	194	189	60	104	183.006	201.079	61.9256	100.864	0.0178152	2.3594
	Fumarylacetoacetase OS=Rattus norvegicus GN=Fah PE=1 SV=1	FAAA_RAT	Fah	46 kDa	metabolism-amino acid degradation	13	11	5	7	12.2633	11.703	5.16047	6.7889	0.00996272	2.00566
	Isoaspartyl peptidase/L-asparaginase OS=Rattus norvegicus GN=Asrgl1 PE=1 SV=1	ASGL1_RAT	Asrgl1	34 kDa	metabolism-amino acid	32	40	11	0	30.1866	42.5564	11.353	0	0.0336666	6.40737
	Gamma-glutamyl hydrolase OS=Rattus norvegicus GN=Ggh PE=1 SV=1	GGH_RAT	Ggh	36 kDa	glutamine metabolic process	16	14	0	0	15.0933	14.8948	0	0	2.19208e-05	>100
	Argininosuccinate synthase OS=Rattus norvegicus GN=Ass1 PE=1 SV=1	ASSY_RAT	Ass1	46 kDa	metabolism-animo acid, acute phase response	44	50	0	1	41.5066	53.1955	0	0.969843	0.00765001	97.647
	D-3-phosphoglycerate dehydrogenase OS=Rattus norvegicus GN=Phgdh PE=1 SV=3	SERA_RAT	Phgdh	56 kDa	animo acid synthesis	10	9	0	0	9.43332	9.5752	0	0	2.7851e-05	>100
	N(G),N(G)-dimethylarginine dimethylaminohydrolase 1 OS=Rattus norvegicus GN=Ddah1 PE=1 SV=3	DDAH1_RAT	Ddah1	31 kDa	arginine metabolism, nitric oxide biosynthesis	13	18	1	1	12.2633	19.1504	1.03209	0.969843	0.0253507	15.6917
	Phospholipase B-like 1 OS=Rattus norvegicus GN=Plbd1 PE=2 SV=1	PLBL1_RAT	Plbd1	63 kDa	lipid metabolism	268	232	92	37	252.813	246.827	94.9526	35.8842	0.0124748	3.81881
	Lysophosphatidylcholine acyltransferase 2 OS=Rattus norvegicus GN=Lpcat2 PE=3 SV=1	PCAT2_RAT	Lpcat2	60 kDa	lipid metabolism	4	4	0	0	3.77333	4.25564	0	0	0.00179459	>100
	Leukotriene A-4 hydrolase OS=Rattus norvegicus GN=Lta4h PE=2 SV=2	LKHA4_RAT	Lta4h	69 kDa	lipid metabolism-leukotriene metabolic process	276	274	26	35	260.36	291.512	26.8344	33.9445	0.00210338	9.07998
	Apolipoprotein B-100 OS=Rattus norvegicus GN=Apob PE=1 SV=1	APOB_RAT	Apob	536 kDa	cholesterol homeostasis, lipid metabolism	19	20	0	3	17.9233	21.2782	0	2.90953	0.00732231	13.4735
	Prostaglandin E synthase 3 OS=Rattus norvegicus GN=Ptges3 PE=1 SV=2	TEBP_RAT	Ptges3	19 kDa	metabolism-fatty acid (postagladin) synthesis	4	3	2	1	3.77333	3.19173	2.06419	0.969843	0.0433315	2.29565
	Lysophospholipid acyltransferase 5 OS=Rattus norvegicus GN=Lpcat3 PE=2 SV=1	MBOA5_RAT	Lpcat3	56 kDa	phospholipid biosynthesis	3	3	0	0	2.83	3.19173	0	0	0.00179459	>100
	Adenine phosphoribosyltransferase OS=Rattus norvegicus GN=Aprt PE=1 SV=1	APT_RAT	Aprt	20 kDa	adenine salvage, purine metabolism	59	64	19	19	55.6566	68.0903	19.6098	18.427	0.0102907	3.25335
	Ribose-phosphate pyrophosphokinase 1 OS=Rattus norvegicus GN=Prps1 PE=1 SV=2	PRPS1_RAT	Prps1	35 kDa	metabolism-nucleotide	12	11	3	7	11.32	11.703	3.09628	6.7889	0.0357012	2.32904
	Xanthine dehydrogenase/oxidase OS=Rattus norvegicus GN=Xdh PE=1 SV=3	XDH_RAT	Xdh	146 kDa	purine degradation-involved in bone resorption	246	220	104	89	232.06	234.06	107.338	86.316	0.00297648	2.40698
	Guanine deaminase OS=Rattus norvegicus GN=Gda PE=1 SV=1	GUAD_RAT	Gda	51 kDa	purine metabolism, microtubule polymerization	256	255	103	72	241.493	271.297	106.306	69.8287	0.00951033	2.91136
	5'-nucleotidase OS=Rattus norvegicus GN=Nt5e PE=1 SV=1	5NTD_RAT	Nt5e	64 kDa	metabolism-adenosine	9	5	0	1	8.48999	5.31955	0	0.969843	0.0303361	14.239
	Aldehyde dehydrogenase family 16 member A1 OS=Rattus norvegicus GN=Aldh16a1 PE=2 SV=1	A16A1_RAT	Aldh16a1	85 kDa	metabolism, aldehyde dehydrogenase	8	9	2	2	7.54666	9.5752	2.06419	1.93969	0.011586	4.27633
	Acetyl-CoA acetyltransferase, mitochondrial OS=Rattus norvegicus GN=Acat1 PE=1 SV=1	THIL_RAT	Acat1	45 kDa	metabolism-ketone body,	6	7	3	3	5.65999	7.44738	3.09628	2.90953	0.0292389	2.18245
	C-1-tetrahydrofolate synthase, cytoplasmic OS=Rattus norvegicus GN=Mthfd1 PE=1 SV=3	C1TC_RAT	Mthfd1	101 kDa	metabolism-one carbon	31	30	1	1	29.2433	31.9173	1.03209	0.969843	0.00101899	30.5507
	Adenosylhomocysteinase 2 OS=Rattus norvegicus GN=Ahcyl1 PE=1 SV=2	SAHH2_RAT	Ahcyl1	54 kDa	metabolism-one carbon	3	2	0	0	2.83	2.12782	0	0	0.00973749	>100
	Aldose reductase OS=Rattus norvegicus GN=Akr1b1 PE=1 SV=3	ALDR_RAT	Akr1b1	36 kDa	metabolism-carbohydrate	13	7	22	34	12.2633	7.44738	22.706	32.9746	0.0433449	0.353995
	N-acetylglucosamine-6-phosphate deacetylase OS=Rattus norvegicus GN=Amdhd2 PE=3 SV=2	NAGA_RAT	Amdhd2	44 kDa	metabolism-carbohydrate	1	0	2	2	0.943332	0	2.06419	1.93969	0.0422877	0.235605
	Isocitrate dehydrogenase [NAD] subunit gamma 1, mitochondrial OS=Rattus norvegicus GN=Idh3g PE=1 SV=2	IDHG1_RAT	Idh3g	43 kDa	metabolism-TCA cycle	0	0	2	2	0	0	2.06419	1.93969	0.000482754	0
	Kynurenine--oxoglutarate transaminase 3 OS=Rattus norvegicus GN=Kyat3 PE=2 SV=1	KAT3_RAT	Kyat3	51 kDa	metabolism-amino acid	0	0	3	3	0	0	3.09628	2.90953	0.000482754	0
	Omega-amidase NIT2 OS=Rattus norvegicus GN=Nit2 PE=1 SV=1	NIT2_RAT	Nit2	31 kDa	metabolism-amino acid	3	0	7	6	2.83	0	7.22465	5.81906	0.0419245	0.216963
	Branched-chain-amino-acid aminotransferase, mitochondrial OS=Rattus norvegicus GN=Bcat2 PE=1 SV=1	BCAT2_RAT	Bcat2	44 kDa	metabolism-amino acid	1	0	3	3	0.943332	0	3.09628	2.90953	0.0171201	0.15707
	Fatty acid-binding protein, heart OS=Rattus norvegicus GN=Fabp3 PE=1 SV=2	FABPH_RAT	Fabp3	15 kDa	metabolism-fatty acid	2	1	4	4	1.88666	1.06391	4.12837	3.87937	0.0138489	0.368465
	Inosine triphosphate pyrophosphatase OS=Rattus norvegicus GN=Itpa PE=3 SV=1	ITPA_RAT	Itpa	22 kDa	metabolism-nucleotide	1	0	4	3	0.943332	0	4.12837	2.90953	0.0292032	0.134036
	2'-deoxynucleoside 5'-phosphate N-hydrolase 1 OS=Rattus norvegicus GN=Dnph1 PE=1 SV=1	DNPH1_RAT	Dnph1	18 kDa	metabolism-nucleotide	1	0	2	2	0.943332	0	2.06419	1.93969	0.0422877	0.235605
	Aldose reductase-related protein 1 OS=Rattus norvegicus GN=Akr1b7 PE=1 SV=1	ALD1_RAT	Akr1b7	36 kDa	metabolism, oxireductase	1	0	2	3	0.943332	0	2.06419	2.90953	0.0430974	0.189664
Redox
	Superoxide dismutase [Mn], mitochondrial OS=Rattus norvegicus GN=Sod2 PE=1 SV=2	SODM_RAT	Sod2	25 kDa	cellular defense-superoxide radicals removal	57	37	21	18	53.7699	39.3647	21.674	17.4572	0.0346574	2.38007
	Peroxiredoxin-5, mitochondrial OS=Rattus norvegicus GN=Prdx5 PE=1 SV=1	PRDX5_RAT	Prdx5	22 kDa	redox homeostasis	114	95	20	43	107.54	101.072	20.6419	41.7032	0.0109728	3.34608
	Peroxiredoxin-6 OS=Rattus norvegicus GN=Prdx6 PE=1 SV=3	PRDX6_RAT	Prdx6	25 kDa	redox homeostasis	77	65	17	27	72.6366	69.1542	17.5456	26.1858	0.00445223	3.24232
	Catalase OS=Rattus norvegicus GN=Cat PE=1 SV=3	CATA_RAT	Cat	60 kDa	oxidative stress	49	51	15	12	46.2233	54.2595	15.4814	11.6381	0.00721253	3.70518
	Glutathione reductase (Fragment) OS=Rattus norvegicus GN=Gsr PE=2 SV=2	GSHR_RAT	Gsr	46 kDa	redox homeostasis	33	26	12	1	31.13	27.6617	12.3851	0.969843	0.0312733	4.40223
	Glutaredoxin-1 OS=Rattus norvegicus GN=Glrx PE=3 SV=3	GLRX1_RAT	Glrx	12 kDa	redox homeostasis	18	13	6	3	16.98	13.8308	6.19256	2.90953	0.020609	3.38503
	DNA-(apurinic or apyrimidinic site) lyase OS=Rattus norvegicus GN=Apex1 PE=1 SV=2	APEX1_RAT	Apex1	36 kDa	redox homeostasis, DNA repair	6	4	1	0	5.65999	4.25564	1.03209	0	0.0182	9.60731
	Sulfhydryl oxidase 1 OS=Rattus norvegicus GN=Qsox1 PE=1 SV=1	QSOX1_RAT	Qsox1	82 kDa	redox homeostasis	14	13	0	0	13.2067	13.8308	0	0	0.000266269	>100
Cell matrix and tissue remodeling
	Basigin OS=Rattus norvegicus GN=Bsg PE=1 SV=2	BASI_RAT	Bsg	42 kDa	Degradation of the extracellular matrix	31	24	9	1	29.2433	25.5339	9.28884	0.969843	0.019702	5.33959
	Neutrophil collagenase OS=Rattus norvegicus GN=Mmp8 PE=2 SV=1	MMP8_RAT	Mmp8	53 kDa	collagen degradation	121	116	9	0	114.143	123.414	9.28884	0	0.00164447	25.5744
	Matrix metalloproteinase-9 OS=Rattus norvegicus GN=Mmp9 PE=2 SV=1	MMP9_RAT	Mmp9	79 kDa	collagen degradation-bone resorption	93	104	4	1	87.7299	110.647	4.12837	0.969843	0.00701249	38.911
	CD9 antigen OS=Rattus norvegicus GN=Cd9 PE=1 SV=2	CD9_RAT	Cd9	25 kDa	cell adhesion, cell motility	25	24	3	2	23.5833	25.5339	3.09628	1.93969	0.00131797	9.75328
	CD63 antigen OS=Rattus norvegicus GN=Cd63 PE=1 SV=2	CD63_RAT	Cd63	26 kDa	cell matrix adhesion, migration , endocytosis	9	6	3	3	8.48999	6.38347	3.09628	2.90953	0.0262204	2.47651
	L-selectin OS=Rattus norvegicus GN=Sell PE=2 SV=1	LYAM1_RAT	Sell	42 kDa	cell adhesion, apotosis,	4	5	0	0	3.77333	5.31955	0	0	0.0138598	>100
	Protein RoBo-1 OS=Rattus norvegicus PE=1 SV=1	ROB1_RAT		26 kDa	bone remodeling	56	56	7	2	52.8266	59.579	7.22465	1.93969	0.00341379	12.2655
	Osteoclast-stimulating factor 1 OS=Rattus norvegicus GN=Ostf1 PE=1 SV=1	OSTF1_RAT	Ostf1	24 kDa	induction of bone resorption	34	34	3	9	32.0733	36.173	3.09628	8.72858	0.00745244	5.77142
	Torsin-1A-interacting protein 1 OS=Rattus norvegicus GN=Tor1aip1 PE=1 SV=1	TOIP1_RAT	Tor1aip1	66 kDa	nuclear membrane organization	12	10	6	3	11.32	10.6391	6.19256	2.90953	0.0308866	2.41253
	Lysosome-associated membrane glycoprotein 2 OS=Rattus norvegicus GN=Lamp2 PE=1 SV=2	LAMP2_RAT	Lamp2	45 kDa	membrane stabilization	19	17	5	8	17.9233	18.0865	5.16047	7.75874	0.00623725	2.78731
	Synaptosomal-associated protein 23 OS=Rattus norvegicus GN=Snap23 PE=1 SV=1	SNP23_RAT	Snap23	23 kDa	membrane fusion-exocytosis	13	9	4	3	12.2633	9.5752	4.12837	2.90953	0.0187715	3.10299
	Flotillin-1 OS=Rattus norvegicus GN=Flot1 PE=2 SV=2	FLOT1_RAT	Flot1	47 kDa	membrane assembly	54	52	1	1	50.94	55.3234	1.03209	0.969843	0.000881629	53.0803
	Flotillin-2 OS=Rattus norvegicus GN=Flot2 PE=1 SV=1	FLOT2_RAT	Flot2	47 kDa	membrane assembly	46	40	0	1	43.3933	42.5564	0	0.969843	0.000113574	88.6223
	Collagen alpha-1(I) chain OS=Rattus norvegicus GN=Col1a1 PE=1 SV=5	CO1A1_RAT	Col1a1	138 kDa	extracellular matrix structure	201	131	449	470	189.61	139.372	463.41	455.826	0.00366387	0.357887
	Collagen alpha-1(XI) chain OS=Rattus norvegicus GN=Col11a1 PE=1 SV=2	COBA1_RAT	Col11a1	181 kDa	matrix structure, fibrillogenesis	6	4	21	30	5.65999	4.25564	21.674	29.0953	0.0162612	0.195308
	Collagen alpha-1(XII) chain (Fragment) OS=Rattus norvegicus GN=Col12a1 PE=2 SV=1	COCA1_RAT	Col12a1	32 kDa	matrix structure, fibrillogenesis	0	0	5	9	0	0	5.16047	8.72858	0.0300546	0
	Biglycan OS=Rattus norvegicus GN=Bgn PE=1 SV=1	PGS1_RAT	Bgn	42 kDa	collagen fibril assembly, bone growth	23	17	89	115	21.6966	18.0865	91.8563	111.532	0.00731148	0.195602
	Decorin OS=Rattus norvegicus GN=Dcn PE=1 SV=1	PGS2_RAT	Dcn	40 kDa	collagen binding, matrix assembly	2	0	59	68	1.88666	0	60.8935	65.9493	0.000929915	0.014874
	SPARC OS=Rattus norvegicus GN=Sparc PE=1 SV=4	SPRC_RAT	Sparc	34 kDa	collagen binding, cell growth, bone development	23	12	45	41	21.6966	12.7669	46.4442	39.7635	0.0217231	0.399774
	Fibromodulin OS=Rattus norvegicus GN=Fmod PE=2 SV=1	FMOD_RAT	Fmod	43 kDa	collagen fibrillogenesis	4	6	30	27	3.77333	6.38347	30.9628	26.1858	0.00657757	0.177726
	Protein-lysine 6-oxidase OS=Rattus norvegicus GN=Lox PE=1 SV=2	LYOX_RAT	Lox	47 kDa	collagen fibril orgnization	0	0	4	4	0	0	4.12837	3.87937	0.000482754	0
	Osteomodulin OS=Rattus norvegicus GN=Omd PE=2 SV=1	OMD_RAT	Omd	50 kDa	cell adhesion-regulation of bone mineralization	0	0	4	5	0	0	4.12837	4.84921	0.00319267	0
Blood coagulation
	Fibrinogen beta chain OS=Rattus norvegicus GN=Fgb PE=1 SV=4	FIBB_RAT	Fgb	54 kDa	blood coagulation, adhesion, immune response	528	518	129	214	498.08	551.106	133.14	207.546	0.00811347	3.07962
	Fibrinogen gamma chain OS=Rattus norvegicus GN=Fgg PE=1 SV=3	FIBG_RAT	Fgg	51 kDa	blood coagulation, adhesion, immune response	418	420	121	201	394.313	446.843	124.883	194.938	0.0135347	2.63008
	Coagulation factor IX OS=Rattus norvegicus GN=F9 PE=2 SV=2	FA9_RAT	F9	52 kDa	blood coagulation	26	27	5	8	24.5266	28.7256	5.16047	7.75874	0.00732975	4.12194
	Vitamin K-dependent protein C OS=Rattus norvegicus GN=Proc PE=2 SV=1	PROC_RAT	Proc	52 kDa	blood coagulation	5	5	2	0	4.71666	5.31955	2.06419	0	0.0328381	4.86207
	Hyaluronan-binding protein 2 OS=Rattus norvegicus GN=Habp2 PE=2 SV=1	HABP2_RAT	Habp2	62 kDa	blood coagulation	30	22	2	0	28.3	23.406	2.06419	0	0.00562755	25.0491
	Protein Z-dependent protease inhibitor OS=Rattus norvegicus GN=Serpina10 PE=2 SV=2	ZPI_RAT	Serpina10	50 kDa	blood coagulation, factor Xa inhibition	18	22	4	4	16.98	23.406	4.12837	3.87937	0.018629	5.04337
Signal transduciton
	Ras-related protein Rab-14 OS=Rattus norvegicus GN=Rab14 PE=1 SV=3	RAB14_RAT	Rab14	24 kDa	signal transduction, vesicle -mediated transport	38	43	13	15	35.8466	45.7482	13.4172	14.5476	0.0164199	2.91776
	Ras-related protein Rab-8A OS=Rattus norvegicus GN=Rab8a PE=1 SV=2	RAB8A_RAT	Rab8a	24 kDa	signal transduction, vesicle formation	28	33	10	10	26.4133	35.1091	10.3209	9.69843	0.0207015	3.07314
	Ras-related protein Rab-8B OS=Rattus norvegicus GN=Rab8b PE=1 SV=1	RAB8B_RAT	Rab8b	24 kDa	signal transduction, vesicle formation	34	31	7	11	32.0733	32.9812	7.22465	10.6683	0.00282692	3.63577
	Ras-related protein Rab-10 OS=Rattus norvegicus GN=Rab10 PE=1 SV=1	RAB10_RAT	Rab10	23 kDa	signal transduction, vesicle formation, Golgi to plasma	28	29	6	8	26.4133	30.8534	6.19256	7.75874	0.00580479	4.10476
	GTP-binding protein Rab-3D OS=Rattus norvegicus GN=Rab3d PE=1 SV=2	RAB3D_RAT	Rab3d	24 kDa	signal transduction, exocytosis	39	41	6	7	36.79	43.6203	6.19256	6.7889	0.00509089	6.19424
	Ras-related protein Rab-4B OS=Rattus norvegicus GN=Rab4b PE=2 SV=1	RAB4B_RAT	Rab4b	24 kDa	signal transduction, endoocytosis	15	17	0	0	14.15	18.0865	0	0	0.00729309	>100
	Guanine nucleotide-binding protein G(i) subunit alpha-2 OS=Rattus norvegicus GN=Gnai2 PE=1 SV=3	GNAI2_RAT	Gnai2	41 kDa	signal transduction-cell cycle, division	99	94	26	36	93.3899	100.008	26.8344	34.9143	0.00311746	3.13201
	Ras-related protein Rab-7a OS=Rattus norvegicus GN=Rab7a PE=1 SV=2	RAB7A_RAT	Rab7a	24 kDa	signal transduction, bone resorption	46	37	10	8	43.3933	39.3647	10.3209	7.75874	0.00270239	4.57741
	14-3-3 protein theta OS=Rattus norvegicus GN=Ywhaq PE=1 SV=1	1433T_RAT	Ywhaq	28 kDa	adaptor protein-signaling pathways	182	174	83	81	171.687	185.12	85.6637	78.5573	0.00308496	2.17272
	Ras-related protein Rab-11B OS=Rattus norvegicus GN=Rab11b PE=1 SV=4	RB11B_RAT	Rab11b	24 kDa	signal transduction, vesicle formation	68	79	12	23	64.1466	84.049	12.3851	22.3064	0.0181542	4.27181
	Ras-related protein Rab-11A OS=Rattus norvegicus GN=Rab11a PE=1 SV=3	RB11A_RAT	Rab11a	24 kDa	signal transduction, vesicle formation	66	74	11	21	62.2599	78.7294	11.353	20.3667	0.014138	4.44485
	Ras-related protein Rab-11B OS=Rattus norvegicus GN=Rab11b PE=1 SV=4	RB11B_RAT	Rab11b	24 kDa	signal transduction, vesicle formation	68	79	12	23	64.1466	84.049	12.3851	22.3064	0.0181542	4.27181
	Ras-related protein Rab-11A OS=Rattus norvegicus GN=Rab11a PE=1 SV=3	RB11A_RAT	Rab11a	24 kDa	signal transduction, vesicle formation	66	74	11	21	62.2599	78.7294	11.353	20.3667	0.014138	4.44485
	ADP-ribosylation factor 1 OS=Rattus norvegicus GN=Arf1 PE=1 SV=2	ARF1_RAT (+1)	Arf1	21 kDa	signal transduction, ER-Golgi transport	89	88	8	34	83.9566	93.6242	8.25674	32.9746	0.0179325	4.30693
	Guanine nucleotide-binding protein G(I)/G(S)/G(T) subunit beta-2 OS=Rattus norvegicus GN=Gnb2 PE=1 SV=4	GBB2_RAT	Gnb2	37 kDa	signal transduction, G protein	67	63	5	10	63.2033	67.0264	5.16047	9.69843	0.0013174	8.76443
	Guanine nucleotide-binding protein G(I)/G(S)/G(T) subunit beta-1 OS=Rattus norvegicus GN=Gnb1 PE=1 SV=4	GBB1_RAT	Gnb1	37 kDa	signal transduction, G protein	51	52	0	10	48.11	55.3234	0	9.69843	0.00811196	10.665
	Guanine nucleotide-binding protein G(I)/G(S)/G(T) subunit beta-3 OS=Rattus norvegicus GN=Gnb3 PE=1 SV=1	GBB3_RAT	Gnb3	37 kDa	signal transduction, G protein	22	27	0	0	20.7533	28.7256	0	0	0.012496	>100
	Ras-related protein Rab-2A OS=Rattus norvegicus GN=Rab2a PE=2 SV=1	RAB2A_RAT	Rab2a	24 kDa	signal tranduciton-vesicle mediated transport	24	19	4	4	22.64	20.2143	4.12837	3.87937	0.00243048	5.35161
	Ras-related protein Rab-6A OS=Rattus norvegicus GN=Rab6a PE=1 SV=2	RAB6A_RAT	Rab6a	24 kDa	signal transduction, vesicle formation	34	36	7	9	32.0733	38.3008	7.22465	8.72858	0.0067884	4.41127
	Ras-related protein Ral-B OS=Rattus norvegicus GN=Ralb PE=2 SV=1	RALB_RAT	Ralb	23 kDa	signal transduciton, exocytosis, apotosis, cell cycle	12	16	4	3	11.32	17.0226	4.12837	2.90953	0.0337149	4.02713
	Ras-related protein Rab-18 OS=Rattus norvegicus GN=Rab18 PE=2 SV=1	RAB18_RAT	Rab18	23 kDa	signal tansduction-endocytosis	18	10	1	3	16.98	10.6391	1.03209	2.90953	0.0349612	7.00704
	ADP-ribosylation factor-like protein 3 OS=Rattus norvegicus GN=Arl3 PE=1 SV=2	ARL3_RAT	Arl3	20 kDa	signal transduction -cytokinesis	0	0	1	2	0	0	1.03209	1.93969	0.0409835	0
	Ankyrin-3 OS=Rattus norvegicus GN=Ank3 PE=1 SV=3	ANK3_RAT	Ank3	284 kDa	Membrane-cytoskeleton linker, signal transduction	12	9	1	0	11.32	9.5752	1.03209	0	0.00512797	20.2454
	Docking protein 3 OS=Rattus norvegicus GN=Dok3 PE=1 SV=1	DOK3_RAT	Dok3	48 kDa	Ras signal tranduction	6	9	0	0	5.65999	9.5752	0	0	0.0300722	>100
	Ras-related protein Rab-21 OS=Rattus norvegicus GN=Rab21 PE=2 SV=1	RAB21_RAT	Rab21	24 kDa	signal transduction, endoxytosis, exocytosis	6	7	0	0	5.65999	7.44738	0	0	0.0090461	>100
	1-phosphatidylinositol 4,5-bisphosphate phosphodiesterase gamma-2 OS=Rattus norvegicus GN=Plcg2 PE=1 SV=1	PLCG2_RAT	Plcg2	148 kDa	signal transduction, lipid metabolism	24	18	0	0	22.64	19.1504	0	0	0.00345025	>100
	Ras-related protein Rab-27B OS=Rattus norvegicus GN=Rab27b PE=2 SV=3	RB27B_RAT	Rab27b	25 kDa	signal transduction, exocytosis	12	10	0	0	11.32	10.6391	0	0	0.000480017	>100
	Ras GTPase-activating protein 3 OS=Rattus norvegicus GN=Rasa3 PE=1 SV=2	RASA3_RAT	Rasa3	96 kDa	signal transduction	5	3	0	0	4.71666	3.19173	0	0	0.0176141	>100
	Guanine nucleotide-binding protein G(s) subunit alpha isoforms short OS=Rattus norvegicus GN=Gnas PE=1 SV=1	GNAS2_RAT	Gnas	46 kDa	G-protein signaling, calcium ion homeostasus	9	10	0	0	8.48999	10.6391	0	0	0.00619401	>100
	cAMP-dependent protein kinase type I-alpha regulatory subunit OS=Rattus norvegicus GN=Prkar1a PE=1 SV=2	KAP0_RAT	Prkar1a	43 kDa	cAMP signaling, cell proliferation, T cell activation	18	10	3	3	16.98	10.6391	3.09628	2.90953	0.0382018	4.59873
Proteolysis
	Aminopeptidase N OS=Rattus norvegicus GN=Anpep PE=1 SV=2	AMPN_RAT	Anpep	109 kDa	protease	82	90	24	37	77.3533	95.752	24.7702	35.8842	0.0173251	2.85396
	Dipeptidyl peptidase 4 OS=Rattus norvegicus GN=Dpp4 PE=1 SV=2	DPP4_RAT	Dpp4	88 kDa	protease, T cell activation	38	28	19	10	35.8466	29.7895	19.6098	9.69843	0.0444128	2.23951
	Proteasome subunit beta type-10 OS=Rattus norvegicus GN=Psmb10 PE=2 SV=1	PSB10_RAT	Psmb10	29 kDa	protease, proteasome, T cell proliferation	32	28	13	4	30.1866	29.7895	13.4172	3.87937	0.0232808	3.46751
	Proteasome subunit beta type-4 OS=Rattus norvegicus GN=Psmb4 PE=1 SV=2	PSB4_RAT	Psmb4	29 kDa	protease, proteasome	34	35	19	9	32.0733	37.2369	19.6098	8.72858	0.0383076	2.44581
	Proteasome subunit beta type-2 OS=Rattus norvegicus GN=Psmb2 PE=1 SV=1	PSB2_RAT	Psmb2	23 kDa	protease, proteasome	30	21	12	10	28.3	22.3421	12.3851	9.69843	0.0242934	2.29321
	Proteasome activator complex subunit 1 OS=Rattus norvegicus GN=Psme1 PE=2 SV=1	PSME1_RAT	Psme1	29 kDa	proteosome	36	25	11	11	33.96	26.5978	11.353	10.6683	0.0174491	2.74996
	Ubiquitin-like modifier-activating enzyme 1 OS=Rattus norvegicus GN=Uba1 PE=1 SV=1	UBA1_RAT	Uba1	118 kDa	ubiquitin conjugation pathway	59	44	9	0	55.6566	46.8121	9.28884	0	0.00921256	11.0314
	Cullin-associated NEDD8-dissociated protein 1 OS=Rattus norvegicus GN=Cand1 PE=1 SV=1	CAND1_RAT	Cand1	136 kDa	ubiquitin conjugationn pathway	22	12	1	1	20.7533	12.7669	1.03209	0.969843	0.0293103	16.7439
	26S protease regulatory subunit 7 OS=Rattus norvegicus GN=Psmc2 PE=1 SV=3	PRS7_RAT	Psmc2	49 kDa	protein degradation-ubiquitin-dependent	6	7	0	2	5.65999	7.44738	0	1.93969	0.0257555	6.75747
	Dipeptidyl peptidase 1 OS=Rattus norvegicus GN=Ctsc PE=1 SV=3	CATC_RAT	Ctsc	52 kDa	proteolysis-apotosis	21	21	6	5	19.81	22.3421	6.19256	4.84921	0.00419133	3.81751
	Calpain-1 catalytic subunit OS=Rattus norvegicus GN=Capn1 PE=1 SV=1	CAN1_RAT	Capn1	82 kDa	proteolysis-cytoskeletal proteins	58	34	5	0	54.7133	36.173	5.16047	0	0.0234413	17.612
	Dipeptidyl peptidase 3 OS=Rattus norvegicus GN=Dpp3 PE=1 SV=2	DPP3_RAT	Dpp3	83 kDa	proteolysis	13	11	4	0	12.2633	11.703	4.12837	0	0.0206932	5.80528
	Tripeptidyl-peptidase 2 OS=Rattus norvegicus GN=Tpp2 PE=2 SV=3	TPP2_RAT	Tpp2	138 kDa	proteolysis	5	3	1	0	4.71666	3.19173	1.03209	0	0.0324073	7.66248
	Aminopeptidase B OS=Rattus norvegicus GN=Rnpep PE=1 SV=2	AMPB_RAT	Rnpep	73 kDa	proteolysis, negative regulaiton of blood pressure	48	54	0	0	45.28	57.4512	0	0	0.00687395	>100
	Proteasome activator complex subunit 2 OS=Rattus norvegicus GN=Psme2 PE=2 SV=3	PSME2_RAT	Psme2	27 kDa	proteasome	23	20	0	1	21.6966	21.2782	0	0.969843	0.00031586	44.3112
	26S proteasome non-ATPase regulatory subunit 1 OS=Rattus norvegicus GN=Psmd1 PE=1 SV=1	PSMD1_RAT	Psmd1	106 kDa	proteasome, ubiquitin dependent	14	7	0	0	13.2067	7.44738	0	0	0.0348604	>100
	26S protease regulatory subunit 8 OS=Rattus norvegicus GN=Psmc5 PE=1 SV=1	PRS8_RAT	Psmc5	46 kDa	proteasome, ubiquitin dependent	15	9	0	0	14.15	9.5752	0	0	0.0176141	>100
	26S proteasome non-ATPase regulatory subunit 11 OS=Rattus norvegicus GN=Psmd11 PE=1 SV=2	PSD11_RAT	Psmd11	47 kDa	protein degradation-ubiquitin-dependent	4	3	0	1	3.77333	3.19173	0	0.969843	0.0168937	7.18164
	Serpin B10 OS=Rattus norvegicus GN=Serpinb10 PE=2 SV=1	SPB10_RAT	Serpinb10	45 kDa	protease inhibition	123	111	8	4	116.03	118.094	8.25674	3.87937	0.000237484	19.2915
	Cystatin-C OS=Rattus norvegicus GN=Cst3 PE=1 SV=2	CYTC_RAT	Cst3	15 kDa	protease inhibition, apotosis	6	8	23	27	5.65999	8.51129	23.7381	26.1858	0.00543357	0.283858
	Mast cell carboxypeptidase A (Fragment) OS=Rattus norvegicus GN=Cpa3 PE=1 SV=2	CBPA3_RAT	Cpa3	48 kDa	protease, may have a role in sepsis	5	2	18	17	4.71666	2.12782	18.5777	16.4873	0.00680942	0.195194
	Tryptase OS=Rattus norvegicus GN=Tpsab1 PE=1 SV=2	TRYB1_RAT	Tpsab1	30 kDa	protease released by mast cells, anaphylaxis	0	0	7	4	0	0	7.22465	3.87937	0.0400097	0
	Phosphotriesterase-related protein OS=Rattus norvegicus GN=Pter PE=2 SV=2	PTER_RAT	Pter	39 kDa	protease-epithelial cell differentiaiton	1	0	5	3	0.943332	0	5.16047	2.90953	0.0499988	0.116894
Apotosis
	Lysosome-associated membrane glycoprotein 1 OS=Rattus norvegicus GN=Lamp1 PE=1 SV=1	LAMP1_RAT	Lamp1	44 kDa	apotosis, autophagy	39	37	13	8	36.79	39.3647	13.4172	7.75874	0.00627292	3.59628
	STE20-like serine/threonine-protein kinase OS=Rattus norvegicus GN=Slk PE=1 SV=1	SLK_RAT	Slk	138 kDa	regulation of apotosis	12	7	3	0	11.32	7.44738	3.09628	0	0.0436045	6.06126
	Programmed cell death 6-interacting protein OS=Rattus norvegicus GN=Pdcd6ip PE=1 SV=2	PDC6I_RAT	Pdcd6ip	97 kDa	apotosis, cell cycle, division	62	38	2	0	58.4866	40.4286	2.06419	0	0.0167303	47.9197
	MOB kinase activator 1A OS=Rattus norvegicus GN=Mob1a PE=2 SV=3	MOB1A_RAT	Mob1a	25 kDa	hippo signaling, apotosis	10	6	1	0	9.43332	6.38347	1.03209	0	0.0221495	15.325
	Serine/threonine-protein kinase PAK 2 OS=Rattus norvegicus GN=Pak2 PE=1 SV=1	PAK2_RAT	Pak2	58 kDa	apotosis, proliferation	23	23	1	4	21.6966	24.47	1.03209	3.87937	0.00457747	9.39976
	Chitinase-3-like protein 1 OS=Rattus norvegicus GN=Chi3l1 PE=2 SV=3	CH3L1_RAT	Chi3l1	42 kDa	apotosis, inflamatory response	54	45	1	1	50.94	47.876	1.03209	0.969843	0.00050025	49.3602
	Phospholipid scramblase 1 OS=Rattus norvegicus GN=Plscr1 PE=1 SV=1	PLS1_RAT	Plscr1	37 kDa	apotosis, immune response	19	19	0	0	17.9233	20.2143	0	0	0.00179459	>100
	Mitogen-activated protein kinase 3 OS=Rattus norvegicus GN=Mapk3 PE=1 SV=5	MK03_RAT	Mapk3	43 kDa	apotosis, cell cycle, MAP kinase signal transduction	7	5	0	0	6.60333	5.31955	0	0	0.00569784	>100
	Serine/threonine-protein kinase 24 OS=Rattus norvegicus GN=Stk24 PE=2 SV=1	STK24_RAT	Stk24	48 kDa	apotosis, negative regulation of cell migration	5	5	0	0	4.71666	5.31955	0	0	0.00179459	>100
	Mitogen-activated protein kinase 14 OS=Rattus norvegicus GN=Mapk14 PE=1 SV=3	MK14_RAT	Mapk14	41 kDa	apotosis, stress response, transcription	8	8	0	0	7.54666	8.51129	0	0	0.00179459	>100
	Ubiquitin-like modifier-activating enzyme ATG7 OS=Rattus norvegicus GN=Atg7 PE=2 SV=1	ATG7_RAT	Atg7	77 kDa	autophagy, ubiquitin conjugation pathway	5	4	0	0	4.71666	4.25564	0	0	0.00131487	>100
	5'-AMP-activated protein kinase catalytic subunit alpha-1 OS=Rattus norvegicus GN=Prkaa1 PE=1 SV=2	AAPK1_RAT	Prkaa1	64 kDa	autophagy, metabolism-cholesterol, lipid, steroid	2	1	0	0	1.88666	1.06391	0	0	0.0348604	>100
	Synaptosomal-associated protein 29 OS=Rattus norvegicus GN=Snap29 PE=1 SV=1	SNP29_RAT	Snap29	29 kDa	autophagy, autophagosome maturation	0	0	1	2	0	0	1.03209	1.93969	0.0409835	0
Protein synthesis
	40S ribosomal protein S3 OS=Rattus norvegicus GN=Rps3 PE=1 SV=1	RS3_RAT	Rps3	27 kDa	translation, DNA repair, apotosis	82	61	17	14	77.3533	64.8986	17.5456	13.5778	0.00677745	4.57058
	60S ribosomal protein L11 OS=Rattus norvegicus GN=Rpl11 PE=1 SV=2	RL11_RAT	Rpl11	20 kDa	translation	43	27	17	17	40.5633	28.7256	17.5456	16.4873	0.0486654	2.03594
	Elongation factor 1-gamma OS=Rattus norvegicus GN=Eef1g PE=2 SV=3	EF1G_RAT	Eef1g	50 kDa	translation	54	42	12	17	50.94	44.6843	12.3851	16.4873	0.00616378	3.31195
	Eukaryotic initiation factor 4A-II OS=Rattus norvegicus GN=Eif4a2 PE=1 SV=1	IF4A2_RAT	Eif4a2	46 kDa	translation	43	46	12	11	40.5633	48.9399	12.3851	10.6683	0.0080791	3.88243
	Heterogeneous nuclear ribonucleoprotein M OS=Rattus norvegicus GN=Hnrnpm PE=1 SV=4	HNRPM_RAT	Hnrnpm	74 kDa	mRNA processing	54	59	12	1	50.94	62.7707	12.3851	0.969843	0.0129011	8.51449
	40S ribosomal protein S4, X isoform OS=Rattus norvegicus GN=Rps4x PE=2 SV=2	RS4X_RAT	Rps4x	30 kDa	translation	39	28	11	13	36.79	29.7895	11.353	12.608	0.0133681	2.77866
	Spliceosome RNA helicase Ddx39b OS=Rattus norvegicus GN=Ddx39b PE=2 SV=3	DX39B_RAT	Ddx39b	49 kDa	mRNA processing	43	51	10	8	40.5633	54.2595	10.3209	7.75874	0.01571	5.24472
	ATP-dependent RNA helicase DDX39A OS=Rattus norvegicus GN=Ddx39a PE=2 SV=1	DX39A_RAT	Ddx39a	49 kDa	mRNA processing	38	43	10	7	35.8466	45.7482	10.3209	6.7889	0.0127812	4.76888
	Eukaryotic translation initiation factor 3 subunit I OS=Rattus norvegicus GN=Eif3i PE=2 SV=1	EIF3I_RAT	Eif3i	36 kDa	translation	6	5	1	2	5.65999	5.31955	1.03209	1.93969	0.00716936	3.69461
	60S ribosomal protein L5 OS=Rattus norvegicus GN=Rpl5 PE=1 SV=3	RL5_RAT	Rpl5	34 kDa	translation	5	3	1	1	4.71666	3.19173	1.03209	0.969843	0.0303738	3.95037
	Aspartate--tRNA ligase, cytoplasmic OS=Rattus norvegicus GN=Dars PE=2 SV=1	SYDC_RAT	Dars	57 kDa	translation	17	15	0	2	16.0367	15.9587	0	1.93969	0.00207288	16.4951
	Arginine--tRNA ligase, cytoplasmic OS=Rattus norvegicus GN=Rars PE=1 SV=2	SYRC_RAT	Rars	76 kDa	translation	8	4	0	0	7.54666	4.25564	0	0	0.0348604	>100
	Elongation factor Tu, mitochondrial OS=Rattus norvegicus GN=Tufm PE=1 SV=1	EFTU_RAT	Tufm	50 kDa	translation	5	4	0	0	4.71666	4.25564	0	0	0.00131487	>100
	Eukaryotic translation initiation factor 3 subunit D OS=Rattus norvegicus GN=Eif3d PE=1 SV=1	EIF3D_RAT	Eif3d	64 kDa	translational initiation	2	1	0	0	1.88666	1.06391	0	0	0.0348604	>100
	GTP-binding protein 1 OS=Rattus norvegicus GN=Gtpbp1 PE=1 SV=1	GTPB1_RAT	Gtpbp1	72 kDa	regulation of mRNA degradation	2	1	0	0	1.88666	1.06391	0	0	0.0348604	>100
	Microsomal glutathione S-transferase 1 OS=Rattus norvegicus GN=Mgst1 PE=1 SV=3	MGST1_RAT	Mgst1	17 kDa	conjugation of glutathione, protein modification	21	23	0	1	19.81	24.47	0	0.969843	0.00593186	45.6568
	Dolichyl-diphosphooligosaccharide--protein glycosyltransferase subunit 1 OS=Rattus norvegicus GN=Rpn1 PE=2 SV=1	RPN1_RAT	Rpn1	68 kDa	protein modification-glycosylation	24	17	0	4	22.64	18.0865	0	3.87937	0.0126789	10.4982
	Dolichyl-diphosphooligosaccharide--protein glycosyltransferase subunit DAD1 OS=Rattus norvegicus GN=Dad1 PE=3 SV=3	DAD1_RAT	Dad1	12 kDa	protein glycosylation, apotosis	6	3	0	0	5.65999	3.19173	0	0	0.0348604	>100
	RNA-binding protein 8A OS=Rattus norvegicus GN=Rbm8a PE=1 SV=1	RBM8A_RAT	Rbm8a	20 kDa	mRNA processing	1	1	5	5	0.943332	1.06391	5.16047	4.84921	0.000867654	0.20053
Transcription, DNA replication, repair
	Leucine-rich repeat flightless-interacting protein 1 OS=Rattus norvegicus GN=Lrrfip1 PE=1 SV=1	LRRF1_RAT	Lrrfip1	80 kDa	transcriptional repressor	74	48	27	14	69.8066	51.0677	27.8665	13.5778	0.0389374	2.91655
	Core histone macro-H2A.1 OS=Rattus norvegicus GN=H2afy PE=1 SV=4	H2AY_RAT	H2afy	40 kDa	chromatin modification	36	32	20	11	33.96	34.0451	20.6419	10.6683	0.0332925	2.17198
	N-myc proto-oncogene protein OS=Rattus norvegicus GN=Mycn PE=3 SV=1	MYCN_RAT	Mycn	50 kDa	transcription factor	14	13	3	0	13.2067	13.8308	3.09628	0	0.00848196	8.73225
	Thyroid hormone receptor-associated protein 3 OS=Rattus norvegicus GN=Thrap3 PE=1 SV=1	TR150_RAT	Thrap3	108 kDa	transcription coactivator, receptor, mRNA processing, etc	6	6	3	3	5.65999	6.38347	3.09628	2.90953	0.00748602	2.0053
	Signal transducer and activator of transcription 3 OS=Rattus norvegicus GN=Stat3 PE=1 SV=1	STAT3_RAT	Stat3	88 kDa	transcription, response to cytokine stimulus	8	5	0	0	7.54666	5.31955	0	0	0.0143399	>100
	Activated RNA polymerase II transcriptional coactivator p15 OS=Rattus norvegicus GN=Sub1 PE=1 SV=3	TCP4_RAT	Sub1	14 kDa	transcription	5	7	0	0	4.71666	7.44738	0	0	0.0234403	>100
	Signal transducer and activator of transcription 5A OS=Rattus norvegicus GN=Stat5a PE=1 SV=1	STA5A_RAT (+1)	Stat5a	91 kDa	transcription	4	5	0	0	3.77333	5.31955	0	0	0.0138598	>100
	Lamin-B receptor OS=Rattus norvegicus GN=Lbr PE=1 SV=1	LBR_RAT	Lbr	71 kDa	receptor, mitotic nuclear division	27	38	0	0	25.47	40.4286	0	0	0.023929	>100
	Protein-arginine deiminase type-4 OS=Rattus norvegicus GN=Padi4 PE=2 SV=1	PADI4_RAT	Padi4	74 kDa	chromatin remodeling, innate immune response	27	37	0	0	25.47	39.3647	0	0	0.0214944	>100
	DNA topoisomerase 1 OS=Rattus norvegicus GN=Top1 PE=1 SV=1	TOP1_RAT	Top1	91 kDa	DNA replication, chromatin remodeling	4	2	0	0	3.77333	2.12782	0	0	0.0348604	>100
	Transcription intermediary factor 1-beta OS=Rattus norvegicus GN=Trim28 PE=1 SV=2	TIF1B_RAT	Trim28	89 kDa	transcription, ubiquitin conjugation pathway	1	0	9	6	0.943332	0	9.28884	5.81906	0.029407	0.0624397
	Swi5-dependent recombination DNA repair protein 1 homolog OS=Rattus norvegicus GN=Sfr1 PE=2 SV=1	SFR1_RAT	Sfr1	29 kDa	transcription, DNA repair	2	0	4	5	1.88666	0	4.12837	4.84921	0.0362117	0.210153
	Steroid receptor RNA activator 1 OS=Rattus norvegicus GN=Sra1 PE=1 SV=1	SRA1_RAT	Sra1	25 kDa	transcription cofactor, apotosis, differentiaiton	2	1	4	4	1.88666	1.06391	4.12837	3.87937	0.0138489	0.368465
Transport
	GTP-binding nuclear protein Ran OS=Rattus norvegicus GN=Ran PE=1 SV=3	RAN_RAT	Ran	24 kDa	nuleocytoplasmic transport	73	74	39	27	68.8633	78.7294	40.2516	26.1858	0.0210076	2.22153
	Clathrin heavy chain 1 OS=Rattus norvegicus GN=Cltc PE=1 SV=3	CLH1_RAT	Cltc	192 kDa	golgi organization, intracellular protein transport	115	101	13	42	108.483	107.455	13.4172	40.7334	0.0136901	3.98773
	Vacuolar protein sorting-associated protein 29 OS=Rattus norvegicus GN=Vps29 PE=1 SV=2	VPS29_RAT	Vps29	20 kDa	protein transport	14	13	4	6	13.2067	13.8308	4.12837	5.81906	0.00546927	2.71804
	EH domain-containing protein 1 OS=Rattus norvegicus GN=Ehd1 PE=1 SV=1	EHD1_RAT	Ehd1	61 kDa	protein transport, cilium assembly	20	18	1	1	18.8666	19.1504	1.03209	0.969843	3.25265e-05	18.9901
	AP-2 complex subunit alpha-2 OS=Rattus norvegicus GN=Ap2a2 PE=1 SV=3	AP2A2_RAT	Ap2a2	104 kDa	protein transport, endocytosis	22	10	1	0	20.7533	10.6391	1.03209	0	0.0481122	30.4163
	Vesicle-trafficking protein SEC22b OS=Rattus norvegicus GN=Sec22b PE=1 SV=3	SC22B_RAT	Sec22b	25 kDa	protein transport	5	3	1	1	4.71666	3.19173	1.03209	0.969843	0.0303738	3.95037
	Alpha-soluble NSF attachment protein OS=Rattus norvegicus GN=Napa PE=1 SV=2	SNAA_RAT	Napa	33 kDa	ER-Golgi transport	7	4	1	0	6.60333	4.25564	1.03209	0	0.0309272	10.5213
	Importin subunit beta-1 OS=Rattus norvegicus GN=Kpnb1 PE=1 SV=1	IMB1_RAT	Kpnb1	97 kDa	protein transporter to nucleus	35	25	1	0	33.0166	26.5978	1.03209	0	0.00604651	57.7607
	GTP-binding protein SAR1b OS=Rattus norvegicus GN=Sar1b PE=2 SV=1	SAR1B_RAT	Sar1b	22 kDa	ER-Golgi transport	12	6	1	2	11.32	6.38347	1.03209	1.93969	0.0495623	5.95719
	Reticulon-3 OS=Rattus norvegicus GN=Rtn3 PE=1 SV=1	RTN3_RAT	Rtn3	102 kDa	ER-Golgi transport, apostosis	16	12	1	2	15.0933	12.7669	1.03209	1.93969	0.0049587	9.37494
	Nuclear pore membrane glycoprotein 210 OS=Rattus norvegicus GN=Nup210 PE=1 SV=1	PO210_RAT	Nup210	204 kDa	nuclear pore assembly, protein tranport, mRNA transport	6	6	1	1	5.65999	6.38347	1.03209	0.969843	0.00259433	6.01591
	Coatomer subunit gamma-1 OS=Rattus norvegicus GN=Copg1 PE=2 SV=1	COPG1_RAT	Copg1	98 kDa	ER-Golgi transport, protein transport	2	1	0	0	1.88666	1.06391	0	0	0.0348604	>100
	AP-2 complex subunit beta OS=Rattus norvegicus GN=Ap2b1 PE=1 SV=1	AP2B1_RAT	Ap2b1	105 kDa	protein transport, endocytosis	21	14	0	0	19.81	14.8948	0	0	0.00973749	>100
	AP-1 complex subunit beta-1 OS=Rattus norvegicus GN=Ap1b1 PE=1 SV=1	AP1B1_RAT	Ap1b1	105 kDa	protein transport, endocytosis	30	16	0	0	28.3	17.0226	0	0	0.0283498	>100
	Exportin-1 OS=Rattus norvegicus GN=Xpo1 PE=1 SV=1	XPO1_RAT	Xpo1	123 kDa	nulcrea export of RNAs, proteins	4	3	0	0	3.77333	3.19173	0	0	0.00345025	>100
	Syntaxin-binding protein 2 OS=Rattus norvegicus GN=Stxbp2 PE=2 SV=1	STXB2_RAT	Stxbp2	67 kDa	exocytosis, protein transport	16	21	0	0	15.0933	22.3421	0	0	0.0177547	>100
	Syntaxin-binding protein 5 OS=Rattus norvegicus GN=Stxbp5 PE=1 SV=1	STXB5_RAT	Stxbp5	128 kDa	exocytosis, protein transport	10	12	0	0	9.43332	12.7669	0	0	0.0109066	>100
	Rab11 family-interacting protein 1 OS=Rattus norvegicus GN=Rab11fip1 PE=1 SV=1	RFIP1_RAT	Rab11fip1	71 kDa	protein transport, exocytosis, phagocytosis	7	7	0	0	6.60333	7.44738	0	0	0.00179459	>100
	Protein ERGIC-53 OS=Rattus norvegicus GN=Lman1 PE=1 SV=1	LMAN1_RAT	Lman1	58 kDa	ER-Glogi protein transport	8	7	0	2	7.54666	7.44738	0	1.93969	0.0107133	7.73014
	Coatomer subunit gamma-2 OS=Rattus norvegicus GN=Copg2 PE=3 SV=2	COPG2_RAT	Copg2	80 kDa	ER-Golgi protein transport	7	4	0	0	6.60333	4.25564	0	0	0.0218502	>100
	Calcineurin B homologous protein 1 OS=Rattus norvegicus GN=Chp1 PE=1 SV=2	CHP1_RAT	Chp1	22 kDa	protein transport	2	1	0	0	1.88666	1.06391	0	0	0.0348604	>100
	Vesicle-associated membrane protein 7 OS=Rattus norvegicus GN=Vamp7 PE=1 SV=1	VAMP7_RAT	Vamp7	25 kDa	vesicle-mediated protein transport, exocytosis	7	4	0	0	6.60333	4.25564	0	0	0.0218502	>100
	Vesicle-associated membrane protein 8 OS=Rattus norvegicus GN=Vamp8 PE=1 SV=1	VAMP8_RAT	Vamp8	11 kDa	vesicle-mediated protein transport, exocytosis	5	6	0	0	4.71666	6.38347	0	0	0.0109066	>100
	Monocarboxylate transporter 1 OS=Rattus norvegicus GN=Slc16a1 PE=1 SV=1	MOT1_RAT	Slc16a1	53 kDa	transport, symport, rapid tranport across plasma membrane of many monocarboxylates	15	14	3	1	14.15	14.8948	3.09628	0.969843	0.0040191	7.14311
	Solute carrier family 2, facilitated glucose transporter member 3 OS=Rattus norvegicus GN=Slc2a3 PE=1 SV=1	GTR3_RAT	Slc2a3	54 kDa	sugar transport	46	46	0	0	43.3933	48.9399	0	0	0.00179459	>100
	Monocarboxylate transporter 4 OS=Rattus norvegicus GN=Slc16a3 PE=1 SV=1	MOT4_RAT	Slc16a3	51 kDa	transporter-monocarboxylates	3	3	0	0	2.83	3.19173	0	0	0.00179459	>100
	Acyl-CoA-binding protein OS=Rattus norvegicus GN=Dbi PE=1 SV=3	ACBP_RAT	Dbi	10 kDa	transport, acyl-CoA metabolic process	5	7	0	1	4.71666	7.44738	0	0.969843	0.0304752	12.5423
	Voltage-dependent anion-selective channel protein 3 OS=Rattus norvegicus GN=Vdac3 PE=1 SV=2	VDAC3_RAT	Vdac3	31 kDa	transport-small hydrophilic molecules	17	18	0	2	16.0367	19.1504	0	1.93969	0.0059784	18.1406
	V-type proton ATPase subunit B, brain isoform OS=Rattus norvegicus GN=Atp6v1b2 PE=1 SV=1	VATB2_RAT	Atp6v1b2	57 kDa	ATP hydrolysis coupled proton transport	64	47	22	20	60.3733	50.0038	22.706	19.3969	0.0122435	2.6216
	Transferrin receptor protein 1 (Fragment) OS=Rattus norvegicus GN=Tfrc PE=2 SV=1	TFR1_RAT	Tfrc	70 kDa	receptor, iron homeostasis	115	90	11	11	108.483	95.752	11.353	10.6683	0.00243012	9.27444
	Transcobalamin-2 OS=Rattus norvegicus GN=Tcn2 PE=2 SV=1	TCO2_RAT	Tcn2	47 kDa	transport-cobalt	19	30	5	1	17.9233	31.9173	5.16047	0.969843	0.0479469	8.1302
	Voltage-dependent anion-selective channel protein 2 OS=Rattus norvegicus GN=Vdac2 PE=1 SV=2	VDAC2_RAT	Vdac2	32 kDa	iron transport porin	43	34	4	3	40.5633	36.173	4.12837	2.90953	0.0021232	10.9033
	V-type proton ATPase subunit E 1 OS=Rattus norvegicus GN=Atp6v1e1 PE=1 SV=1	VATE1_RAT	Atp6v1e1	26 kDa	ATP hydrolysis coupled proton transport	23	19	2	9	21.6966	20.2143	2.06419	8.72858	0.0224586	3.88324
	Metalloreductase STEAP4 OS=Rattus norvegicus GN=Steap4 PE=1 SV=1	STEA4_RAT	Steap4	53 kDa	iron hpomeostasis	8	11	2	0	7.54666	11.703	2.06419	0	0.0329019	9.32555
	Sarcoplasmic/endoplasmic reticulum calcium ATPase 2 OS=Rattus norvegicus GN=Atp2a2 PE=1 SV=1	AT2A2_RAT	Atp2a2	115 kDa	ATP hydrolysis coupled calcium transport	17	14	1	0	16.0367	14.8948	1.03209	0	0.00131983	29.9696
	Chloride intracellular channel protein 1 OS=Rattus norvegicus GN=Clic1 PE=1 SV=1	CLIC1_RAT	Clic1	27 kDa	chloride transport	77	73	11	14	72.6366	77.6655	11.353	13.5778	0.000959172	6.02877
	Sarcoplasmic/endoplasmic reticulum calcium ATPase 3 OS=Rattus norvegicus GN=Atp2a3 PE=1 SV=2	AT2A3_RAT	Atp2a3	116 kDa	ATP hydrolysis coupled calcium transport	9	13	0	0	8.48999	13.8308	0	0	0.0263814	>100
	V-type proton ATPase subunit S1 OS=Rattus norvegicus GN=Atp6ap1 PE=2 SV=1	VAS1_RAT	Atp6ap1	51 kDa	ion transport, osteoblast development, bone resorption	3	3	0	0	2.83	3.19173	0	0	0.00179459	>100
	Stromal interaction molecule 1 OS=Rattus norvegicus GN=Stim1 PE=1 SV=1	STIM1_RAT	Stim1	77 kDa	calcium homeostasis	2	2	0	0	1.88666	2.12782	0	0	0.00179459	>100
	Sideroflexin-1 OS=Rattus norvegicus GN=Sfxn1 PE=2 SV=4	SFXN1_RAT	Sfxn1	36 kDa	iron homeostasis	6	4	0	0	5.65999	4.25564	0	0	0.00973749	>100
	Normal mucosa of esophagus-specific gene 1 protein OS=Rattus norvegicus GN=Nmes1 PE=3 SV=1	NMES1_RAT	Nmes1	10 kDa	hyddrogen ion transport	4	3	0	0	3.77333	3.19173	0	0	0.00345025	>100
	Sodium/nucleoside cotransporter 2 OS=Rattus norvegicus GN=Slc28a2 PE=1 SV=1	S28A2_RAT	Slc28a2	73 kDa	nucleotide purine transport	2	3	0	0	1.88666	3.19173	0	0	0.0300722	>100
	Apolipoprotein M OS=Rattus norvegicus GN=Apom PE=1 SV=2	APOM_RAT	Apom	22 kDa	lipid transport	13	12	2	5	12.2633	12.7669	2.06419	4.84921	0.0117729	3.62054
	Cell cycle control protein 50A OS=Rattus norvegicus GN=Tmem30a PE=2 SV=1	CC50A_RAT	Tmem30a	37 kDa	phospholipid transport	8	11	0	0	7.54666	11.703	0	0	0.0217974	>100
	Apolipoprotein C-I OS=Rattus norvegicus GN=Apoc1 PE=3 SV=1	APOC1_RAT	Apoc1	10 kDa	lipid transport	2	1	0	0	1.88666	1.06391	0	0	0.0348604	>100
	Cysteine-rich protein 1 OS=Rattus norvegicus GN=Crip1 PE=1 SV=2	CRIP1_RAT	Crip1	9 kDa	zinc absorption	4	1	11	9	3.77333	1.06391	11.353	8.72858	0.0280612	0.240879
	Isovaleryl-CoA dehydrogenase, mitochondrial OS=Rattus norvegicus GN=Ivd PE=1 SV=2	IVD_RAT	Ivd	46 kDa	lipid homeostasis	0	0	1	2	0	0	1.03209	1.93969	0.0409835	0
Miscellaneous and uncharacterized
	Serum paraoxonase/arylesterase 1 OS=Rattus norvegicus GN=Pon1 PE=1 SV=3	PON1_RAT	Pon1	39 kDa	hydrolase, response to toxic substance	38	42	13	11	35.8466	44.6843	13.4172	10.6683	0.0129239	3.34355
	Striatin OS=Rattus norvegicus GN=Strn PE=1 SV=1	STRN_RAT	Strn	86 kDa	dendrite development	4	3	0	0	3.77333	3.19173	0	0	0.00345025	>100
	Syntaxin-3 OS=Rattus norvegicus GN=Stx3 PE=2 SV=1	STX3_RAT	Stx3	33 kDa	synatic vesicle docking	12	8	0	1	11.32	8.51129	0	0.969843	0.0119658	20.4479
	Pituitary tumor-transforming gene 1 protein-interacting protein OS=Rattus norvegicus GN=Pttg1ip PE=2 SV=1	PTTG_RAT	Pttg1ip	20 kDa	nuclear translocation	5	6	0	0	4.71666	6.38347	0	0	0.0109066	>100
	Integrin-linked protein kinase OS=Rattus norvegicus GN=Ilk PE=2 SV=1	ILK_RAT	Ilk	51 kDa	focal adhesion protein, integrin-medicated signal transduction	6	6	0	0	5.65999	6.38347	0	0	0.00179459	>100
	Proto-oncogene vav OS=Rattus norvegicus GN=Vav1 PE=2 SV=1	VAV_RAT	Vav1	98 kDa	cell development, signal transduction	5	8	0	0	4.71666	8.51129	0	0	0.0366758	>100
	Rho GTPase-activating protein 15 OS=Rattus norvegicus GN=Arhgap15 PE=1 SV=1	RHG15_RAT	Arhgap15	55 kDa	GTPase activation, cell shape regulation	2	2	0	0	1.88666	2.12782	0	0	0.00179459	>100
	Membrane-associated progesterone receptor component 2 OS=Rattus norvegicus GN=Pgrmc2 PE=1 SV=1	PGRC2_RAT	Pgrmc2	23 kDa	receptor for steroids	2	2	0	0	1.88666	2.12782	0	0	0.00179459	>100
	Signal peptidase complex catalytic subunit SEC11A OS=Rattus norvegicus GN=Sec11a PE=2 SV=1	SC11A_RAT	Sec11a	21 kDa	signal peptide processing	4	3	0	0	3.77333	3.19173	0	0	0.00345025	>100
	Carcinoembryonic antigen-related cell adhesion molecule 1 OS=Rattus norvegicus GN=Ceacam1 PE=1 SV=3	CEAM1_RAT	Ceacam1	57 kDa	adhesin	18	20	5	0	16.98	21.2782	5.16047	0	0.0193972	7.41371
	Lamin-B1 OS=Rattus norvegicus GN=Lmnb1 PE=1 SV=3	LMNB1_RAT	Lmnb1	67 kDa	nuclear memebrane-structure	170	142	78	37	160.367	151.075	80.5033	35.8842	0.0252484	2.67591
	Phosphatidylinositide phosphatase SAC1 OS=Rattus norvegicus GN=Sacm1l PE=1 SV=1	SAC1_RAT	Sacm1l	67 kDa	phosphatase	3	3	0	0	2.83	3.19173	0	0	0.00179459	>100
	Alpha-fetoprotein OS=Rattus norvegicus GN=Afp PE=2 SV=1	FETA_RAT	Afp	68 kDa	estrogen binding	7	8	0	0	6.60333	8.51129	0	0	0.00778184	>100
	Myeloid-associated differentiation marker OS=Rattus norvegicus GN=Myadm PE=1 SV=1	MYADM_RAT	Myadm	35 kDa	unknown membrane protein	8	10	0	2	7.54666	10.6391	0	1.93969	0.0234802	9.37563
	Receptor expression-enhancing protein 5 OS=Rattus norvegicus GN=Reep5 PE=1 SV=1	REEP5_RAT	Reep5	21 kDa	unknown function	13	11	0	2	12.2633	11.703	0	1.93969	0.00414867	12.3558
	ADP-ribosylation factor-like protein 8B OS=Rattus norvegicus GN=Arl8b PE=2 SV=1	ARL8B_RAT	Arl8b	22 kDa	unknown function	17	10	4	4	16.0367	10.6391	4.12837	3.87937	0.0372654	3.33125
	Tumor protein D54 OS=Rattus norvegicus GN=Tpd52l2 PE=1 SV=1	TPD54_RAT	Tpd52l2	24 kDa	unknown function	14	11	2	7	13.2067	11.703	2.06419	6.7889	0.0417874	2.81367
	Uncharacterized protein C17orf62 homolog OS=Rattus norvegicus PE=1 SV=1	CQ062_RAT		21 kDa	unknown function	2	2	0	0	1.88666	2.12782	0	0	0.00179459	>100
	Creatine kinase M-type OS=Rattus norvegicus GN=Ckm PE=1 SV=2	KCRM_RAT	Ckm	43 kDa	energy transduciton in tissues	10	14	24	28	9.43332	14.8948	24.7702	27.1556	0.0218026	0.468516
	Integrin beta-like protein 1 OS=Rattus norvegicus GN=Itgbl1 PE=2 SV=1	ITGBL_RAT	Itgbl1	54 kDa	unknown function	0	0	4	5	0	0	4.12837	4.84921	0.00319267	0
	Zinc finger CCCH domain-containing protein 18 OS=Rattus norvegicus GN=Zc3h18 PE=1 SV=1	ZCH18_RAT	Zc3h18	106 kDa	unknown fuction	1	0	2	2	0.943332	0	2.06419	1.93969	0.0422877	0.235605
