# Supplementary material for: Proteomics of Staphylococcus aureus biofilm matrix in a rat model of orthopedic implant-associated infection
Source: PLoS One. 2017 Nov 9;12(11):e0187981. doi: 10.1371/journal.pone.0187981 (PMC5679556; doi:10.1371/journal.pone.0187981)
Supplement: S4 Table — (XLS) [file pone.0187981.s004.xls]

## Sheet: chronic SDS cf
Table S4. Host proteins by SDS-extraction affected by S. aureus during chronic phase of infection
						Raw spectral counts				Normalized spectral counts
	Identified Proteins	Accession Number	Alternate ID	Molecular Weight	Protein Grouping Ambiguity	expt 1	expt 2	control 1	control 2	expt 1	expt 2	control 1	control 2	p value	fold change (exp./control)
Immune Response
	Annexin A1 OS=Rattus norvegicus GN=Anxa1 PE=1 SV=2	ANXA1_RAT	Anxa1	39 kDa	monocyte chemotaxis	571	586	372	117	551.669	607.279	276.741	178.413	0.0124041	2.54628
	Leukocyte elastase inhibitor A OS=Rattus norvegicus GN=Serpinb1a PE=1 SV=1	ILEUA_RAT	Serpinb1a	43 kDa	inflammatory response, protease inhibition	398	404	184	28	384.526	418.67	136.883	42.697	0.0124252	4.47265
	Annexin A3 OS=Rattus norvegicus GN=Anxa3 PE=1 SV=4	ANXA3_RAT	Anxa3	36 kDa	neutraphil degranulation	193	191	126	19	186.466	197.936	93.7349	28.973	0.0288732	3.13266
	Protein S100-A9 OS=Rattus norvegicus GN=S100a9 PE=1 SV=3	S10A9_RAT	S100a9	13 kDa	immune response, antimicrobial, apotosis	153	181	104	13	147.82	187.573	77.3685	19.8236	0.0382281	3.45083
	Dynamin-2 OS=Rattus norvegicus GN=Dnm2 PE=1 SV=1	DYN2_RAT	Dnm2	98 kDa	endocytosis, phagocytosis	93	86	59	15	89.8515	89.1229	43.8917	22.8734	0.0166898	2.68066
	Complement component C8 beta chain OS=Rattus norvegicus GN=C8b PE=2 SV=2	CO8B_RAT	C8b	67 kDa	complement activation	76	85	53	12	73.4271	88.0866	39.4282	18.2987	0.0281328	2.79789
	Tyrosine-protein kinase Lyn OS=Rattus norvegicus GN=Lyn PE=1 SV=3	LYN_RAT	Lyn	59 kDa	cell migration, differentiation, phagocytosis	83	85	41	0	80.1901	88.0866	30.501	0	0.0242602	5.51708
	Tyrosine-protein kinase HCK OS=Rattus norvegicus GN=Hck PE=1 SV=4	HCK_RAT	Hck	59 kDa	innate immune response, cell migration , differentiation	88	99	23	0	85.0208	102.595	17.1103	0	0.0100365	10.9651
	Tyrosine-protein kinase Fgr OS=Rattus norvegicus GN=Fgr PE=1 SV=1	FGR_RAT	Fgr	59 kDa	innate immune response, cell migration , differentiation	154	146	12	3	148.786	151.302	8.92713	4.57468	0.00015377	22.2258
	Tyrosine-protein kinase CSK OS=Rattus norvegicus GN=Csk PE=1 SV=1	CSK_RAT	Csk	51 kDa	adaptive immune response, cell migration, differentiation	54	45	30	0	52.1719	46.6341	22.3178	0	0.0398602	4.42722
	Receptor-type tyrosine-protein phosphatase C OS=Rattus norvegicus GN=Ptprc PE=1 SV=2	PTPRC_RAT	Ptprc	143 kDa	T and B cell activation	187	193	29	2	180.669	200.008	21.5739	3.04979	0.00280466	15.4598
	cAMP-dependent protein kinase type I-alpha regulatory subunit OS=Rattus norvegicus GN=Prkar1a PE=1 SV=2	KAP0_RAT	Prkar1a	43 kDa	cAMP signaling, cell proliferation, T cell activation	48	53	19	3	46.375	54.9246	14.1346	4.57468	0.0116379	5.41439
	RT1 class I histocompatibility antigen, AA alpha chain OS=Rattus norvegicus PE=1 SV=2	HA12_RAT		42 kDa	immune response, antigen processing	31	25	16	8	29.9505	25.9078	11.9028	12.1991	0.00795276	2.31758
	Phosphatidylinositol 3,4,5-trisphosphate 5-phosphatase 1 OS=Rattus norvegicus GN=Inpp5d PE=1 SV=1	SHIP1_RAT	Inpp5d	134 kDa	immune system process, apotosis	37	32	15	0	35.7474	33.162	11.1589	0	0.0185808	6.17528
	C4b-binding protein alpha chain OS=Rattus norvegicus GN=C4bpa PE=2 SV=1	C4BPA_RAT	C4bpa	62 kDa	complement activation	88	65	14	4	85.0208	67.3603	10.415	6.09957	0.00871885	9.22708
	Guanylate-binding protein 1 OS=Rattus norvegicus GN=Gbp2 PE=1 SV=2	GBP2_RAT	Gbp2	67 kDa	GTPase activity, promote oxidative killing	19	17	11	1	18.3568	17.6173	8.18321	1.52489	0.0296614	3.70558
	Ras-related protein Rab-27A OS=Rattus norvegicus GN=Rab27a PE=1 SV=1	RB27A_RAT	Rab27a	25 kDa	cytotoxic T cell degranulaton	43	41	10	5	41.5443	42.4888	7.43928	7.62447	9.73596e-05	5.5785
	Rho guanine nucleotide exchange factor 2 OS=Rattus norvegicus GN=Arhgef2 PE=1 SV=1	ARHG2_RAT	Arhgef2	112 kDa	innate immune response, cell division	24	20	10	0	23.1875	20.7263	7.43928	0	0.0215924	5.90296
	Lipopolysaccharide-binding protein OS=Rattus norvegicus GN=Lbp PE=2 SV=1	LBP_RAT	Lbp	54 kDa	immune response-macrophage activation	105	110	9	6	101.445	113.994	6.69535	9.14936	0.00203954	13.5969
	Bridging integrator 2 OS=Rattus norvegicus GN=Bin2 PE=1 SV=1	BIN2_RAT	Bin2	55 kDa	chemotaxis	64	39	9	0	61.8333	40.4162	6.69535	0	0.0254836	15.2717
	Platelet factor 4 OS=Rattus norvegicus GN=Pf4 PE=1 SV=1	PLF4_RAT	Pf4	11 kDa	immune response, leukocyte chemotaxis	19	17	8	5	18.3568	17.6173	5.95142	7.62447	0.00330167	2.64985
	Arachidonate 5-lipoxygenase OS=Rattus norvegicus GN=Alox5 PE=1 SV=3	LOX5_RAT	Alox5	78 kDa	leukotriene synthesis, inflammatory response	136	164	8	0	131.396	169.955	5.95142	0	0.00850063	50.6351
	Complement component receptor 1-like protein OS=Rattus norvegicus GN=Cr1l PE=1 SV=1	CR1L_RAT	Cr1l	62 kDa	complement activation	11	11	8	1	10.6276	11.3994	5.95142	1.52489	0.0417892	2.94624
	Chitinase-3-like protein 1 OS=Rattus norvegicus GN=Chi3l1 PE=2 SV=3	CH3L1_RAT	Chi3l1	42 kDa	apotosis, inflamatory response	103	104	7	0	99.513	107.777	5.20749	0	0.00116403	39.806
	Neutrophil antibiotic peptide NP-1 OS=Rattus norvegicus PE=1 SV=1	DEF1_RAT (+1)		10 kDa	defensin	25	25	7	2	24.1536	25.9078	5.20749	3.04979	0.00219786	6.06271
	Drebrin-like protein OS=Rattus norvegicus GN=Dbnl PE=1 SV=1	DBNL_RAT	Dbnl	49 kDa	adaptive immune reponse, endocytosis, actin binding	18	15	7	0	17.3906	15.5447	5.20749	0	0.0187427	6.3246
	Protein kinase C beta type OS=Rattus norvegicus GN=Prkcb PE=1 SV=3	KPCB_RAT	Prkcb	77 kDa	immune response	35	38	6	0	33.8151	39.3799	4.46357	0	0.00530085	16.3983
	Caspase-1 OS=Rattus norvegicus GN=Casp1 PE=2 SV=1	CASP1_RAT	Casp1	46 kDa	cytokine release, infalmmatory process, apotosis	26	18	6	0	25.1198	18.6536	4.46357	0	0.0188529	9.80683
	Beta-2-microglobulin OS=Rattus norvegicus GN=B2m PE=1 SV=1	B2MG_RAT	B2m	14 kDa	antigen preocessing, presentation	16	11	5	2	15.4583	11.3994	3.71964	3.04979	0.0197353	3.96751
	Protein kinase C delta type OS=Rattus norvegicus GN=Prkcd PE=1 SV=1	KPCD_RAT	Prkcd	78 kDa	immune response	64	72	5	0	61.8333	74.6145	3.71964	0	0.00495453	36.6831
	Neutrophil antibiotic peptide NP-4 OS=Rattus norvegicus GN=Np4 PE=1 SV=1	DEF4_RAT	Np4	10 kDa	defensin	20	20	5	5	19.3229	20.7263	3.71964	7.62447	0.010131	3.53039
	Arachidonate 5-lipoxygenase-activating protein OS=Rattus norvegicus GN=Alox5ap PE=1 SV=2	AL5AP_RAT	Alox5ap	18 kDa	leukotriene synthesis, inflammatory response	13	13	4	1	12.5599	13.4721	2.97571	1.52489	0.00313775	5.7841
	Complement component C6 OS=Rattus norvegicus GN=C6 PE=2 SV=1	CO6_RAT	C6	105 kDa	immune response, complement activation	89	116	4	21	85.987	120.212	2.97571	32.0228	0.0311936	5.89166
	Prostaglandin reductase 1 OS=Rattus norvegicus GN=Ptgr1 PE=2 SV=3	PTGR1_RAT	Ptgr1	36 kDa	inactivation of the chemotactic factor, leukotriene B4	23	31	3	0	22.2214	32.1257	2.23178	0	0.0179597	24.3514
	NLR family member X1 OS=Rattus norvegicus GN=Nlrx1 PE=2 SV=1	NLRX1_RAT	Nlrx1	108 kDa	innate immune response	18	20	3	0	17.3906	20.7263	2.23178	0	0.00613916	17.0791
	Serine/threonine-protein kinase 10 OS=Rattus norvegicus GN=Stk10 PE=1 SV=1	STK10_RAT	Stk10	112 kDa	lymphocyte migration, cell cycle	40	34	3	1	38.6458	35.2346	2.23178	1.52489	0.00122944	19.6664
	Neutrophil cytosol factor 2 OS=Rattus norvegicus GN=Ncf2 PE=2 SV=1	NCF2_RAT	Ncf2	60 kDa	oxidative burst	138	153	3	1	133.328	158.556	2.23178	1.52489	0.0037926	77.6974
	Haptoglobin OS=Rattus norvegicus GN=Hp PE=1 SV=3	HPT_RAT	Hp	39 kDa	acute inflammatory reponse	67	93	2	4	64.7318	96.3771	1.48786	6.09957	0.0203787	21.2337
	Complement C1s subcomponent OS=Rattus norvegicus GN=C1s PE=2 SV=2	C1S_RAT	C1s	77 kDa	complement activation	12	9	2	0	11.5937	9.32682	1.48786	0	0.0094599	14.0609
	Ectonucleoside triphosphate diphosphohydrolase 1 OS=Rattus norvegicus GN=Entpd1 PE=1 SV=1	ENTP1_RAT	Entpd1	57 kDa	regulation of dopamine, cellular response to INF-alpha, LPS, TNF	9	8	2	1	8.69531	8.2905	1.48786	1.52489	0.000422622	5.63798
	Prostaglandin G/H synthase 1 OS=Rattus norvegicus GN=Ptgs1 PE=2 SV=2	PGH1_RAT	Ptgs1	69 kDa	inflammatory response, lipid metabolism	25	28	2	0	24.1536	29.0168	1.48786	0	0.00477221	35.7363
	Antigen peptide transporter 1 OS=Rattus norvegicus GN=Tap1 PE=1 SV=2	TAP1_RAT	Tap1	79 kDa	adaptive immunity, antigen processing and presentation	21	20	1	0	20.2891	20.7263	0.743928	0	0.000229396	55.1335
	Caspase recruitment domain-containing protein 9 OS=Rattus norvegicus GN=Card9 PE=1 SV=1	CARD9_RAT	Card9	63 kDa	innumity, defense response to G+bacteium	7	11	1	0	6.76302	11.3994	0.743928	0	0.0328019	24.4143
	MAP kinase-activated protein kinase 3 OS=Rattus norvegicus GN=Mapkapk3 PE=2 SV=1	MAPK3_RAT	Mapkapk3	43 kDa	stress activated kinase involved in cytokines production	7	4	1	0	6.76302	4.14525	0.743928	0	0.0323981	14.6631
	Mannose-binding protein A OS=Rattus norvegicus GN=Mbl1 PE=1 SV=1	MBL1_RAT	Mbl1	25 kDa	complement activation	11	9	1	2	10.6276	9.32682	0.743928	3.04979	0.0129015	5.25986
	Monocyte differentiation antigen CD14 OS=Rattus norvegicus GN=Cd14 PE=2 SV=2	CD14_RAT	Cd14	40 kDa	inflammatory response, receptor	6	6	1	1	5.79687	6.21788	0.743928	1.52489	0.00409283	5.29559
	Peptidoglycan recognition protein 1 OS=Rattus norvegicus GN=Pglyrp1 PE=1 SV=1	PGRP1_RAT	Pglyrp1	21 kDa	immune response	30	44	0	0	28.9844	45.5978	0	0	0.0231035	>100
	Antigen peptide transporter 2 OS=Rattus norvegicus GN=Tap2 PE=1 SV=1	TAP2_RAT	Tap2	78 kDa	immune response-antigen processing and presentation	11	14	0	0	10.6276	14.5084	0	0	0.0115085	>100
	Immunity-related GTPase family M protein OS=Rattus norvegicus GN=Irgm PE=2 SV=1	IRGM_RAT	Irgm	46 kDa	innate immune response, autophagy	3	3	0	0	2.89844	3.10894	0	0	0.000612793	>100
	Nitric oxide synthase, inducible OS=Rattus norvegicus GN=Nos2 PE=1 SV=2	NOS2_RAT	Nos2	131 kDa	inflammation response	88	120	0	0	85.0208	124.358	0	0	0.0167657	>100
	Src kinase-associated phosphoprotein 2 OS=Rattus norvegicus GN=Skap2 PE=1 SV=1	SKAP2_RAT	Skap2	41 kDa	immune response-B cell activation	35	41	0	0	33.8151	42.4888	0	0	0.00633824	>100
	C-X-C chemokine receptor type 2 OS=Rattus norvegicus GN=Cxcr2 PE=2 SV=2	CXCR2_RAT	Cxcr2	41 kDa	chemotaxis, acute inflammatory response	21	25	0	0	20.2891	25.9078	0	0	0.00723632	>100
	Interferon-induced, double-stranded RNA-activated protein kinase OS=Rattus norvegicus GN=Eif2ak2 PE=1 SV=1	E2AK2_RAT	Eif2ak2	58 kDa	innate immune response, defense to virula infection	12	11	0	0	11.5937	11.3994	0	0	3.57021e-05	>100
	Inhibitor of nuclear factor kappa-B kinase subunit beta OS=Rattus norvegicus GN=Ikbkb PE=1 SV=1	IKKB_RAT	Ikbkb	87 kDa	Nfkappa-B signaling pathway-inflammatory reponse to virus or bacteria	10	10	0	0	9.66146	10.3631	0	0	0.000612793	>100
	2'-5'-oligoadenylate synthase 3 OS=Rattus norvegicus GN=Oas3 PE=2 SV=1	OAS3_RAT	Oas3	126 kDa	innate immnity, antiviral response	8	12	0	0	7.72917	12.4358	0	0	0.0251976	>100
	C5a anaphylatoxin chemotactic receptor 1 OS=Rattus norvegicus GN=C5ar1 PE=1 SV=1	C5AR1_RAT	C5ar1	39 kDa	chemotaxis, apotosis	17	19	0	0	16.4245	19.6899	0	0	0.00403844	>100
	Leukotriene B4 receptor 1 OS=Rattus norvegicus GN=Ltb4r PE=1 SV=1	LT4R1_RAT	Ltb4r	38 kDa	inflammatory response, receptor	7	11	0	0	6.76302	11.3994	0	0	0.0297084	>100
	Superoxide dismutase [Mn], mitochondrial OS=Rattus norvegicus GN=Sod2 PE=1 SV=2	SODM_RAT	Sod2	25 kDa	cellular defense-superoxide radicals removal	9	7	0	2	8.69531	7.25419	0	3.04979	0.0310388	5.22971
	Tumor necrosis factor alpha-induced protein 8-like protein 2 OS=Rattus norvegicus GN=Tnfaip8l2 PE=2 SV=1	TP8L2_RAT	Tnfaip8l2	21 kDa	innate immune response	6	6	0	0	5.79687	6.21788	0	0	0.000612793	>100
	Tyrosine-protein kinase JAK2 OS=Rattus norvegicus GN=Jak2 PE=1 SV=1	JAK2_RAT	Jak2	131 kDa	adaptive immunity	4	6	0	0	3.86458	6.21788	0	0	0.0251976	>100
	Oxidized low-density lipoprotein receptor 1 OS=Rattus norvegicus GN=Olr1 PE=2 SV=1	OLR1_RAT	Olr1	42 kDa	inflammatory response, cell adhesion	4	6	0	0	3.86458	6.21788	0	0	0.0251976	>100
	Thy-1 membrane glycoprotein OS=Rattus norvegicus GN=Thy1 PE=1 SV=1	THY1_RAT	Thy1	18 kDa	mast cell activation	2	1	21	11	1.93229	1.03631	15.6225	16.7738	0.00122436	0.091634
	IgG receptor FcRn large subunit p51 OS=Rattus norvegicus GN=Fcgrt PE=1 SV=1	FCGRN_RAT	Fcgrt	40 kDa	homoral imune response	0	0	7	2	0	0	5.20749	3.04979	0.0310001	0
Blood coagulation
	Fibrinogen beta chain OS=Rattus norvegicus GN=Fgb PE=1 SV=4	FIBB_RAT	Fgb	54 kDa	blood coagulation, adhesion, immune response	653	534	427	149	630.893	553.391	317.657	227.209	0.0164963	2.17353
	Plasminogen OS=Rattus norvegicus GN=Plg PE=2 SV=2	PLMN_RAT	Plg	91 kDa	blood coagulation	417	474	368	106	402.883	491.212	273.765	161.639	0.0423572	2.05348
	Plasma kallikrein OS=Rattus norvegicus GN=Klkb1 PE=1 SV=1	KLKB1_RAT	Klkb1	71 kDa	blood coagulation	125	123	26	13	120.768	127.467	19.3421	19.8236	0.000515093	6.33806
	Coagulation factor XIII A chain OS=Rattus norvegicus GN=F13a1 PE=2 SV=3	F13A_RAT	F13a1	83 kDa	blood coagulaiton	129	128	14	11	124.633	132.648	10.415	16.7738	0.000985695	9.46275
	Carboxypeptidase B2 OS=Rattus norvegicus GN=Cpb2 PE=2 SV=1	CBPB2_RAT	Cpb2	49 kDa	blood coagulation	54	51	13	17	52.1719	52.852	9.67106	25.9232	0.0253739	2.95058
	Platelet glycoprotein Ib beta chain OS=Rattus norvegicus GN=Gp1bb PE=1 SV=1	GP1BB_RAT	Gp1bb	22 kDa	blood coagulation	9	7	1	0	8.69531	7.25419	0.743928	0	0.00559278	21.4396
	von Willebrand factor (Fragment) OS=Rattus norvegicus GN=Vwf PE=2 SV=2	VWF_RAT	Vwf	48 kDa	blood coagulaiton	44	31	0	0	42.5104	32.1257	0	0	0.00940735	>100
Cytoskeleton
	Myosin-9 OS=Rattus norvegicus GN=Myh9 PE=1 SV=3	MYH9_RAT	Myh9	226 kDa	cytoskeleton reorgnization	1210	1160	748	158	1169.04	1202.12	556.458	240.933	0.0191589	2.97365
	Adenylyl cyclase-associated protein 1 OS=Rattus norvegicus GN=Cap1 PE=1 SV=3	CAP1_RAT	Cap1	52 kDa	cytoskeleton-actin filament polymerization and depolymerization	323	344	268	66	312.065	356.492	199.373	100.643	0.038262	2.22841
	Coronin-1A OS=Rattus norvegicus GN=Coro1a PE=1 SV=3	COR1A_RAT	Coro1a	51 kDa	cytoskeleton organizatio-actin binding	283	317	179	7	273.419	328.511	133.163	10.6743	0.0381286	4.1848
	Actin-related protein 3 OS=Rattus norvegicus GN=Actr3 PE=1 SV=1	ARP3_RAT	Actr3	47 kDa	cytoskeleton-actin filament polymerization	272	274	177	6	262.792	283.95	131.675	9.14936	0.0411995	3.88243
	Actin-related protein 2/3 complex subunit 2 OS=Rattus norvegicus GN=Arpc2 PE=1 SV=1	ARPC2_RAT	Arpc2	34 kDa	actin polymerization	205	202	160	53	198.06	209.335	119.028	80.8194	0.0174624	2.03853
	Myosin-10 OS=Rattus norvegicus GN=Myh10 PE=1 SV=1	MYH10_RAT	Myh10	229 kDa	cytoskeleton reorgnization	195	178	142	18	188.398	184.464	105.638	27.4481	0.0460569	2.80167
	Actin-related protein 2 OS=Rattus norvegicus GN=Actr2 PE=2 SV=1	ARP2_RAT	Actr2	45 kDa	cytoskeloton-actin filament polymerization	183	180	115	19	176.805	186.536	85.5517	28.973	0.0246653	3.1726
	Actin-related protein 2/3 complex subunit 1B OS=Rattus norvegicus GN=Arpc1b PE=1 SV=3	ARC1B_RAT	Arpc1b	41 kDa	cytoskeloton-actin filament polymerization	190	201	104	2	183.568	208.299	77.3685	3.04979	0.0289079	4.87286
	Coronin-7 OS=Rattus norvegicus GN=Coro7 PE=1 SV=2	CORO7_RAT	Coro7	101 kDa	actin filament polymerization, Golgi to endosome protein transport	113	112	72	0	109.174	116.067	53.5628	0	0.0431655	4.20519
	Destrin OS=Rattus norvegicus GN=Dstn PE=1 SV=3	DEST_RAT	Dstn	19 kDa	cytoskeleton-actin filament polymerization	142	140	57	21	137.193	145.084	42.4039	32.0228	0.00195641	3.79268
	Cell division control protein 42 homolog OS=Rattus norvegicus GN=Cdc42 PE=1 SV=2	CDC42_RAT	Cdc42	21 kDa	actin filament organization, differentiaiton	70	66	47	18	67.6302	68.3967	34.9646	27.4481	0.00518533	2.17947
	Cofilin-1 OS=Rattus norvegicus GN=Cfl1 PE=1 SV=3	COF1_RAT	Cfl1	19 kDa	actin filament depolymerization	92	79	43	35	88.8854	81.8687	31.9889	53.3713	0.0314811	2.0004
	Alpha-adducin OS=Rattus norvegicus GN=Add1 PE=1 SV=2	ADDA_RAT	Add1	80 kDa	cytoskeleton organization	45	39	28	0	43.4766	40.4162	20.83	0	0.0478608	4.0275
	Protein-methionine sulfoxide oxidase MICAL1 OS=Rattus norvegicus GN=Mical1 PE=1 SV=1	MICA1_RAT	Mical1	117 kDa	actin filament depolymerization	35	44	17	0	33.8151	45.5978	12.6468	0	0.0304797	6.2793
	Glia maturation factor gamma OS=Rattus norvegicus GN=Gmfg PE=2 SV=1	GMFG_RAT	Gmfg	17 kDa	regulation of actin cytoskeleton reorganization	57	55	15	7	55.0703	56.9972	11.1589	10.6743	0.000242256	5.1329
	Platelet-activating factor acetylhydrolase IB subunit alpha OS=Rattus norvegicus GN=Pafah1b1 PE=1 SV=2	LIS1_RAT	Pafah1b1	47 kDa	actin cytoskeleton organizaiton	29	35	15	7	28.0182	36.271	11.1589	10.6743	0.0179433	2.94456
	Unconventional myosin-Ie OS=Rattus norvegicus GN=Myo1e PE=1 SV=1	MYO1E_RAT	Myo1e	127 kDa	motor protein, endocytosis	36	32	10	0	34.7812	33.162	7.43928	0	0.00773389	9.13305
	Alpha-centractin OS=Rattus norvegicus GN=Actr1a PE=1 SV=1	ACTZ_RAT	Actr1a	43 kDa	microtubule based vesicle motility	33	22	7	3	31.8828	22.7989	5.20749	4.57468	0.0193777	5.58993
	Serine/threonine-protein kinase MARK2 OS=Rattus norvegicus GN=Mark2 PE=1 SV=1	MARK2_RAT	Mark2	81 kDa	microtubule cytoskeleton organization	11	9	3	0	10.6276	9.32682	2.23178	0	0.0102956	8.94102
	Pleckstrin OS=Rattus norvegicus GN=Plek PE=1 SV=1	PLEK_RAT	Plek	40 kDa	actin cytoskeleton orgnization	47	35	3	0	45.4088	36.271	2.23178	0	0.00686502	36.5984
	Echinoderm microtubule-associated protein-like 2 OS=Rattus norvegicus GN=Eml2 PE=1 SV=1	EMAL2_RAT	Eml2	71 kDa	microtubule polymerization	52	53	3	0	50.2396	54.9246	2.23178	0	0.00126606	47.1211
	Tyrosine-protein phosphatase non-receptor type 1 OS=Rattus norvegicus GN=Ptpn1 PE=1 SV=1	PTN1_RAT	Ptpn1	50 kDa	actin cytoskeleton reorganization	18	16	2	0	17.3906	16.581	1.48786	0	0.00135403	22.8326
	Gamma-adducin OS=Rattus norvegicus GN=Add3 PE=1 SV=2	ADDG_RAT	Add3	79 kDa	assembly of spectrin-actin network	23	28	2	0	22.2214	29.0168	1.48786	0	0.00949802	34.4376
	Unconventional myosin-IXb OS=Rattus norvegicus GN=Myo9b PE=1 SV=1	MYO9B_RAT	Myo9b	225 kDa	motor protein	28	28	1	0	27.0521	29.0168	0.743928	0	0.000719391	75.3687
	Kinesin-like protein KIF2A OS=Rattus norvegicus GN=Kif2a PE=1 SV=2	KIF2A_RAT	Kif2a	80 kDa	microtubule based movement, cell cycle, division	9	6	1	0	8.69531	6.21788	0.743928	0	0.0158745	20.0466
	CLIP-associating protein 2 OS=Rattus norvegicus GN=Clasp2 PE=1 SV=1	CLAP2_RAT	Clasp2	141 kDa	microtubule cytoskeleton organization, cell division	5	6	0	0	4.83073	6.21788	0	0	0.00769978	>100
	Protein-tyrosine kinase 2-beta OS=Rattus norvegicus GN=Ptk2b PE=1 SV=1	FAK2_RAT	Ptk2b	116 kDa	actin filament organization, cell migration, bone remodeling	16	29	0	0	15.4583	30.0531	0	0	0.0446401	>100
	Thymosin beta-4 OS=Rattus norvegicus GN=Tmsb4x PE=1 SV=2	TYB4_RAT	Tmsb4x	5 kDa	actin filamenent organization	9	6	0	0	8.69531	6.21788	0	0	0.0132524	>100
	Tyrosine-protein kinase Fer OS=Rattus norvegicus GN=Fer PE=1 SV=2	FER_RAT	Fer	94 kDa	actin cytoskeleton reoganizaiton	5	4	0	0	4.83073	4.14525	0	0	0.00289076	>100
	PDZ and LIM domain protein 7 OS=Rattus norvegicus GN=Pdlim7 PE=1 SV=1	PDLI7_RAT	Pdlim7	50 kDa	actin cytoskeleton organization, cell differentiation	4	3	0	0	3.86458	3.10894	0	0	0.00576942	>100
	Abl interactor 1 OS=Rattus norvegicus GN=Abi1 PE=1 SV=3	ABI1_RAT	Abi1	52 kDa	regulation of actin dynamics	3	3	0	0	2.89844	3.10894	0	0	0.000612793	>100
	Alpha-parvin OS=Rattus norvegicus GN=Parva PE=1 SV=2	PARVA_RAT	Parva	42 kDa	actin cytoskeleton organization	0	0	35	24	0	0	26.0375	36.5974	0.0136336	0
	Dynactin subunit 1 OS=Rattus norvegicus GN=Dctn1 PE=1 SV=2	DCTN1_RAT	Dctn1	142 kDa	microtubule organization, transport	3	1	10	4	2.89844	1.03631	7.43928	6.09957	0.0262955	0.290627
Cell differntiation
	Tyrosine-protein phosphatase non-receptor type 6 OS=Rattus norvegicus GN=Ptpn6 PE=1 SV=1	PTN6_RAT	Ptpn6	70 kDa	cell proliferation, differentiation	218	225	100	1	210.62	233.17	74.3928	1.52489	0.0202026	5.84568
	Ras-related protein Rap-1b OS=Rattus norvegicus GN=Rap1b PE=1 SV=2	RAP1B_RAT	Rap1b	21 kDa	signal transduction, affecting cell proliferation, differentiation	85	68	47	23	82.1224	70.4693	34.9646	35.0726	0.00967517	2.17872
	Ras-related protein Rap-1A OS=Rattus norvegicus GN=Rap1a PE=1 SV=1	RAP1A_RAT	Rap1a	21 kDa	signal transduction, affecting cell proliferation, differentiation	70	62	35	21	67.6302	64.2514	26.0375	32.0228	0.00427871	2.27146
	Copine-1 OS=Rattus norvegicus GN=Cpne1 PE=1 SV=1	CPNE1_RAT	Cpne1	59 kDa	cell differntiation	102	106	36	0	98.5469	109.849	26.7814	0	0.012337	7.78137
	cAMP-dependent protein kinase catalytic subunit beta OS=Rattus norvegicus GN=Prkacb PE=1 SV=2	KAPCB_RAT	Prkacb	41 kDa	differentiation, proliferation, apotosis	52	45	30	15	50.2396	46.6341	22.3178	22.8734	0.00247271	2.14364
	Acidic leucine-rich nuclear phosphoprotein 32 family member B OS=Rattus norvegicus GN=Anp32b PE=1 SV=1	AN32B_RAT	Anp32b	31 kDa	chaperone, cell proliferation	51	43	26	9	49.2734	44.5615	19.3421	13.724	0.00712448	2.83779
	Lamin-B receptor OS=Rattus norvegicus GN=Lbr PE=1 SV=1	LBR_RAT	Lbr	71 kDa	receptor, mitotic nuclear division	59	76	34	11	57.0026	78.7598	25.2935	16.7738	0.028466	3.22726
	RuvB-like 1 OS=Rattus norvegicus GN=Ruvbl1 PE=1 SV=1	RUVB1_RAT	Ruvbl1	50 kDa	cell division, DNA repair	34	29	22	2	32.849	30.0531	16.3664	3.04979	0.0427675	3.23967
	Serine/threonine-protein phosphatase 2A catalytic subunit alpha isoform OS=Rattus norvegicus GN=Ppp2ca PE=1 SV=1	PP2AA_RAT	Ppp2ca	36 kDa	meiosis	48	46	5	0	46.375	47.6704	3.71964	0	0.000948043	25.2835
	Heterochromatin protein 1-binding protein 3 OS=Rattus norvegicus GN=Hp1bp3 PE=1 SV=1	HP1B3_RAT	Hp1bp3	61 kDa	regulation of cell proliferation	28	29	5	6	27.0521	30.0531	3.71964	9.14936	0.00955326	4.43742
	Ribosomal protein S6 kinase alpha-1 OS=Rattus norvegicus GN=Rps6ka1 PE=1 SV=1	KS6A1_RAT	Rps6ka1	83 kDa	cell proliferation, trancription regulation	42	37	4	3	40.5781	38.3436	2.97571	4.57468	0.000739431	10.4527
	Pachytene checkpoint protein 2 homolog OS=Rattus norvegicus GN=Trip13 PE=2 SV=1	PCH2_RAT	Trip13	48 kDa	cell differentiation	12	20	3	0	11.5937	20.7263	2.23178	0	0.04266	14.4817
	Protein S100-A11 OS=Rattus norvegicus GN=S100a11 PE=3 SV=1	S10AB_RAT	S100a11	11 kDa	cell proliferation	34	41	2	9	32.849	42.4888	1.48786	13.724	0.0305201	4.95256
	Probable ATP-dependent RNA helicase DDX4 OS=Rattus norvegicus GN=Ddx4 PE=1 SV=1	DDX4_RAT	Ddx4	78 kDa	cell differentiation, meiosis	5	4	2	0	4.83073	4.14525	1.48786	0	0.0223384	6.03283
	Protein prune homolog OS=Rattus norvegicus GN=Prune PE=1 SV=1	PRUNE_RAT	Prune	50 kDa	cell proliferation	11	6	2	0	10.6276	6.21788	1.48786	0	0.040426	11.322
	Testin OS=Rattus norvegicus GN=Tes PE=1 SV=1	TES_RAT	Tes	48 kDa	cell adhesion, cell proliferation, reorganizaiton of cytoskeleton	8	11	2	0	7.72917	11.3994	1.48786	0	0.0234425	12.8565
	ARF GTPase-activating protein GIT1 OS=Rattus norvegicus GN=Git1 PE=1 SV=1	GIT1_RAT	Git1	85 kDa	GTPase activation, cell migration	9	7	1	0	8.69531	7.25419	0.743928	0	0.00559278	21.4396
	Cysteine and glycine-rich protein 1 OS=Rattus norvegicus GN=Csrp1 PE=1 SV=2	CSRP1_RAT	Csrp1	21 kDa	development and cellular differentiation	26	20	1	5	25.1198	20.7263	0.743928	7.62447	0.022159	5.47848
	Solute carrier organic anion transporter family member 4C1 OS=Rattus norvegicus GN=Slco4c1 PE=1 SV=1	SO4C1_RAT	Slco4c1	79 kDa	cell differentiaiton	11	17	0	0	10.6276	17.6173	0	0	0.0280668	>100
	WD repeat-containing protein 7 OS=Rattus norvegicus GN=Wdr7 PE=1 SV=1	WDR7_RAT	Wdr7	163 kDa	cell differentiaiton	14	10	0	0	13.526	10.3631	0	0	0.00854086	>100
	CREB-binding protein OS=Rattus norvegicus GN=Crebbp PE=1 SV=1	CBP_RAT	Crebbp	265 kDa	cell proliferation, transcription regulation	2	3	0	0	1.93229	3.10894	0	0	0.0251976	>100
	WD repeat-containing protein 44 OS=Rattus norvegicus GN=Wdr44 PE=1 SV=1	WDR44_RAT	Wdr44	101 kDa	regulation of cell migration	5	3	0	0	4.83073	3.10894	0	0	0.0219754	>100
	Cyclic AMP-responsive element-binding protein 1 OS=Rattus norvegicus GN=Creb1 PE=1 SV=1	CREB1_RAT	Creb1	37 kDa	diffferentiaiton, transcription regulation	3	3	0	0	2.89844	3.10894	0	0	0.000612793	>100
	Septin-8 OS=Rattus norvegicus GN=Sept8 PE=1 SV=1	SEPT8_RAT	2016-09-08	51 kDa	cytosteletal GTPase, cytokinesis	0	0	34	14	0	0	25.2935	21.3485	0.00353905	0
	Galectin-1 OS=Rattus norvegicus GN=Lgals1 PE=1 SV=2	LEG1_RAT	Lgals1	15 kDa	cell proliferation, cell-cell interaction	17	6	44	20	16.4245	6.21788	32.7328	30.4979	0.0301662	0.358091
	Calponin-3 OS=Rattus norvegicus GN=Cnn3 PE=1 SV=1	CNN3_RAT	Cnn3	36 kDa	actomyosin structure orgnization, cell differentiation	3	4	22	8	2.89844	4.14525	16.3664	12.1991	0.0192523	0.24658
Cell cycle, cell division
	Serine/threonine-protein phosphatase PP1-alpha catalytic subunit OS=Rattus norvegicus GN=Ppp1ca PE=1 SV=1	PP1A_RAT	Ppp1ca	38 kDa	cell cycle, cell division	62	60	27	7	59.901	62.1788	20.086	10.6743	0.00552912	3.96875
	Serine/threonine-protein phosphatase PP1-beta catalytic subunit OS=Rattus norvegicus GN=Ppp1cb PE=1 SV=3	PP1B_RAT	Ppp1cb	37 kDa	cell cycle, cell division	47	48	19	2	45.4088	49.743	14.1346	3.04979	0.0112595	5.5371
	Serine/threonine-protein phosphatase PP1-gamma catalytic subunit OS=Rattus norvegicus GN=Ppp1cc PE=1 SV=1	PP1G_RAT	Ppp1cc	37 kDa	cell cycle, cell division	39	41	18	0	37.6797	42.4888	13.3907	0	0.0212613	5.98688
	Structural maintenance of chromosomes protein 3 OS=Rattus norvegicus GN=Smc3 PE=1 SV=1	SMC3_RAT	Smc3	138 kDa	cell division, DNA replication, DNA repair	33	29	24	8	31.8828	30.0531	17.8543	12.1991	0.0165211	2.06086
	DNA topoisomerase 1 OS=Rattus norvegicus GN=Top1 PE=1 SV=1	TOP1_RAT	Top1	91 kDa	DNA replication, chromatin remodeling	19	21	14	1	18.3568	21.7626	10.415	1.52489	0.0488482	3.36011
	IST1 homolog OS=Rattus norvegicus GN=Ist1 PE=2 SV=1	IST1_RAT	Ist1	40 kDa	cell cycle, cell division, cytokinesis	25	26	12	9	24.1536	26.9441	8.92713	13.724	0.0180075	2.25586
	Sister chromatid cohesion protein PDS5 homolog A OS=Rattus norvegicus GN=Pds5a PE=1 SV=1	PDS5A_RAT	Pds5a	150 kDa	cell division	27	20	11	0	26.0859	20.7263	8.18321	0	0.029276	5.72052
	Flap endonuclease 1 OS=Rattus norvegicus GN=Fen1 PE=2 SV=1	FEN1_RAT	Fen1	43 kDa	DNA repair	18	13	2	2	17.3906	13.4721	1.48786	3.04979	0.0123645	6.80148
	BRISC and BRCA1-A complex member 1 OS=Rattus norvegicus GN=Babam1 PE=1 SV=1	BABA1_RAT	Babam1	37 kDa	DNA damage, DNA repair	4	4	2	0	3.86458	4.14525	1.48786	0	0.0249479	5.38348
	Cyclin-G-associated kinase OS=Rattus norvegicus GN=Gak PE=1 SV=1	GAK_RAT	Gak	144 kDa	cell cycle	24	28	2	0	23.1875	29.0168	1.48786	0	0.00689065	35.0869
	Lys-63-specific deubiquitinase BRCC36 OS=Rattus norvegicus GN=Brcc3 PE=2 SV=1	BRCC3_RAT	Brcc3	33 kDa	cell cycle, cell division	12	6	1	0	11.5937	6.21788	0.743928	0	0.0439854	23.9427
	Serine/threonine-protein phosphatase 6 catalytic subunit OS=Rattus norvegicus GN=Ppp6c PE=2 SV=2	PPP6_RAT	Ppp6c	35 kDa	cell cycle	18	10	1	0	17.3906	10.3631	0.743928	0	0.0310706	37.3071
	Septin-5 OS=Rattus norvegicus GN=Sept5 PE=1 SV=2	SEPT5_RAT	2016-09-05	43 kDa	cell cycle, division	21	18	0	1	20.2891	18.6536	0	1.52489	0.00177606	25.538
	Vacuolar protein sorting-associated protein 4A OS=Rattus norvegicus GN=Vps4a PE=1 SV=1	VPS4A_RAT	Vps4a	49 kDa	cell cycle, cell division	12	13	0	1	11.5937	13.4721	0	1.52489	0.00519895	16.4377
	Protein pelota homolog OS=Rattus norvegicus GN=Pelo PE=1 SV=1	PELO_RAT	Pelo	43 kDa	cell cycle, cell division	7	6	0	0	6.76302	6.21788	0	0	0.000879493	>100
	Casein kinase I isoform alpha OS=Rattus norvegicus GN=Csnk1a1 PE=2 SV=1	KC1A_RAT	Csnk1a1	37 kDa	cell division	3	3	0	0	2.89844	3.10894	0	0	0.000612793	>100
	Nuclear autoantigenic sperm protein OS=Rattus norvegicus GN=Nasp PE=1 SV=1	NASP_RAT	Nasp	84 kDa	DNA replicaiton, cell cycle	1	0	15	8	0.966146	0	11.1589	12.1991	0.00199786	0.0413624
	Septin-1 OS=Rattus norvegicus GN=Sept1 PE=1 SV=1	SEPT1_RAT	2016-09-01	42 kDa	cell division	2	1	13	5	1.93229	1.03631	9.67106	7.62447	0.0117322	0.17164
	Replication protein A 32 kDa subunit OS=Rattus norvegicus GN=Rpa2 PE=2 SV=2	RFA2_RAT	Rpa2	29 kDa	DNA replication, repair	1	0	6	2	0.966146	0	4.46357	3.04979	0.0310502	0.12859
Metabolism
	6-phosphogluconate dehydrogenase, decarboxylating OS=Rattus norvegicus GN=Pgd PE=1 SV=1	6PGD_RAT	Pgd	53 kDa	metabolism-pentose phosphate pathway	281	274	151	24	271.487	283.95	112.333	36.5974	0.0169255	3.7295
	Glucose-6-phosphate 1-dehydrogenase OS=Rattus norvegicus GN=G6pdx PE=1 SV=3	G6PD_RAT	G6pdx	59 kDa	metabolism-pentose phosphate pathway	325	334	146	2	313.997	346.129	108.613	3.04979	0.0190874	5.91176
	Leukotriene A-4 hydrolase OS=Rattus norvegicus GN=Lta4h PE=2 SV=2	LKHA4_RAT	Lta4h	69 kDa	lipid metabolism-leukotriene metabolic process	343	348	143	8	331.388	360.637	106.382	12.1991	0.0141629	5.83589
	Aldehyde dehydrogenase, mitochondrial OS=Rattus norvegicus GN=Aldh2 PE=1 SV=1	ALDH2_RAT	Aldh2	56 kDa	metabolism-ethanol degradation	165	147	111	6	159.414	152.338	82.576	9.14936	0.0482096	3.39876
	Glycogen phosphorylase, liver form OS=Rattus norvegicus GN=Pygl PE=1 SV=5	PYGL_RAT	Pygl	97 kDa	metabolism-glycogen metabolic process	495	540	100	7	478.242	559.609	74.3928	10.6743	0.00578089	12.2004
	Apolipoprotein B-100 OS=Rattus norvegicus GN=Apob PE=1 SV=1	APOB_RAT	Apob	536 kDa	cholesterol homeostasis, lipid metabolism	276	326	97	101	266.656	337.838	72.161	154.014	0.0366449	2.67268
	Hexokinase-1 OS=Rattus norvegicus GN=Hk1 PE=1 SV=4	HXK1_RAT	Hk1	102 kDa	metabolism-carbohydrate	193	171	94	9	186.466	177.21	69.9292	13.724	0.0194883	4.34742
	Glucose-6-phosphate isomerase OS=Rattus norvegicus GN=Gpi PE=1 SV=1	G6PI_RAT	Gpi	63 kDa	metabolism-glycolysis	316	325	225	48	305.302	336.802	167.384	73.1949	0.0280419	2.669
	Guanine deaminase OS=Rattus norvegicus GN=Gda PE=1 SV=1	GUAD_RAT	Gda	51 kDa	purine metabolism, microtubule polymerization	140	152	83	6	135.26	157.52	61.746	9.14936	0.0301608	4.12975
	Glycogen phosphorylase, brain form (Fragment) OS=Rattus norvegicus GN=Pygb PE=1 SV=3	PYGB_RAT	Pygb	96 kDa	metabolism-glycogen metabolism	67	73	48	5	64.7318	75.6508	35.7085	7.62447	0.0421884	3.23962
	Phosphoglucomutase-1 OS=Rattus norvegicus GN=Pgm1 PE=1 SV=2	PGM1_RAT	Pgm1	61 kDa	metabolism-glucose	74	63	47	8	71.4948	65.2877	34.9646	12.1991	0.03143	2.90016
	Hexokinase-3 OS=Rattus norvegicus GN=Hk3 PE=2 SV=1	HXK3_RAT	Hk3	100 kDa	metabolism-carbohydrate	239	257	42	0	230.909	266.332	31.245	0	0.00505929	15.9143
	Hexokinase-2 OS=Rattus norvegicus GN=Hk2 PE=1 SV=1	HXK2_RAT	Hk2	103 kDa	metabolism-carbohydrate	108	100	38	3	104.344	103.631	28.2693	4.57468	0.0089165	6.33222
	NADPH--cytochrome P450 reductase OS=Rattus norvegicus GN=Por PE=1 SV=3	NCPR_RAT	Por	77 kDa	metabolism-electron transport	55	39	24	7	53.138	40.4162	17.8543	10.6743	0.0234715	3.27932
	Inositol monophosphatase 1 OS=Rattus norvegicus GN=Impa1 PE=1 SV=2	IMPA1_RAT	Impa1	31 kDa	metabolism-inositol biosynthsis	40	30	24	3	38.6458	31.0894	17.8543	4.57468	0.0451974	3.10916
	Cytochrome b-245 light chain OS=Rattus norvegicus GN=Cyba PE=1 SV=3	CY24A_RAT	Cyba	21 kDa	metabolism-electron transport	59	67	22	18	57.0026	69.433	16.3664	27.4481	0.0191531	2.8857
	Argininosuccinate synthase OS=Rattus norvegicus GN=Ass1 PE=1 SV=1	ASSY_RAT	Ass1	46 kDa	metabolism-animo acid, acute phase response	108	105	14	0	104.344	108.813	10.415	0	0.00155515	20.4663
	Fatty aldehyde dehydrogenase OS=Rattus norvegicus GN=Aldh3a2 PE=1 SV=1	AL3A2_RAT	Aldh3a2	54 kDa	formadehyde metabolism	19	20	14	3	18.3568	20.7263	10.415	4.57468	0.0310614	2.60733
	Succinyl-CoA ligase [ADP/GDP-forming] subunit alpha, mitochondrial OS=Rattus norvegicus GN=Suclg1 PE=2 SV=2	SUCA_RAT	Suclg1	36 kDa	metabolism-TCA cycle	20	15	11	0	19.3229	15.5447	8.18321	0	0.0488319	4.26087
	Delta-1-pyrroline-5-carboxylate dehydrogenase, mitochondrial OS=Rattus norvegicus GN=Aldh4a1 PE=1 SV=1	AL4A1_RAT	Aldh4a1	62 kDa	proline metabolism	28	35	11	0	27.0521	36.271	8.18321	0	0.0232591	7.73817
	Platelet-activating factor acetylhydrolase IB subunit beta OS=Rattus norvegicus GN=Pafah1b2 PE=1 SV=1	PA1B2_RAT	Pafah1b2	26 kDa	lipid degraation, metabolism	14	18	9	1	13.526	18.6536	6.69535	1.52489	0.0406347	3.91469
	5'-AMP-activated protein kinase subunit gamma-1 OS=Rattus norvegicus GN=Prkag1 PE=1 SV=3	AAKG1_RAT	Prkag1	37 kDa	fatty acid synthesis regulation	16	19	8	3	15.4583	19.6899	5.95142	4.57468	0.0155726	3.33915
	N(G),N(G)-dimethylarginine dimethylaminohydrolase 1 OS=Rattus norvegicus GN=Ddah1 PE=1 SV=3	DDAH1_RAT	Ddah1	31 kDa	arginine metabolism, nitric oxide biosynthesis	18	21	7	0	17.3906	21.7626	5.20749	0	0.0189287	7.51862
	Sorbitol dehydrogenase OS=Rattus norvegicus GN=Sord PE=1 SV=4	DHSO_RAT	Sord	38 kDa	converts sorbitol to fructose, polyol metabolism	15	15	6	0	14.4922	15.5447	4.46357	0	0.0153428	6.72935
	Very long-chain specific acyl-CoA dehydrogenase, mitochondrial OS=Rattus norvegicus GN=Acadvl PE=1 SV=1	ACADV_RAT	Acadvl	71 kDa	lipid metabolism	12	13	5	3	11.5937	13.4721	3.71964	4.57468	0.00740326	3.02205
	Lysophospholipid acyltransferase 5 OS=Rattus norvegicus GN=Lpcat3 PE=2 SV=1	MBOA5_RAT	Lpcat3	56 kDa	phospholipid biosynthesis	32	33	5	4	30.9167	34.1983	3.71964	6.09957	0.00266582	6.63139
	Phospholipase B-like 1 OS=Rattus norvegicus GN=Plbd1 PE=2 SV=1	PLBL1_RAT	Plbd1	63 kDa	lipid metabolism	38	27	5	7	36.7135	27.9805	3.71964	10.6743	0.0229478	4.49454
	Thiopurine S-methyltransferase OS=Rattus norvegicus GN=Tpmt PE=2 SV=1	TPMT_RAT	Tpmt	28 kDa	Methyltransferase, inactivate thiopurine drugs in bone marrow	25	21	5	0	24.1536	21.7626	3.71964	0	0.00540188	12.3443
	Prostaglandin E synthase 3 OS=Rattus norvegicus GN=Ptges3 PE=1 SV=2	TEBP_RAT	Ptges3	19 kDa	metabolism-fatty acid (postagladin) synthesis	15	10	4	4	14.4922	10.3631	2.97571	6.09957	0.0464494	2.73879
	Argininosuccinate lyase OS=Rattus norvegicus GN=Asl PE=2 SV=1	ARLY_RAT	Asl	52 kDa	arginine biosynthesis	29	35	4	5	28.0182	36.271	2.97571	7.62447	0.0148717	6.06491
	Peroxisomal trans-2-enoyl-CoA reductase OS=Rattus norvegicus GN=Pecr PE=2 SV=1	PECR_RAT	Pecr	32 kDa	fatty acid metabolism	22	22	4	1	21.2552	22.7989	2.97571	1.52489	0.00142815	9.78848
	L-xylulose reductase OS=Rattus norvegicus GN=Dcxr PE=1 SV=1	DCXR_RAT	Dcxr	26 kDa	carbohydrate metabolism	12	10	3	2	11.5937	10.3631	2.23178	3.04979	0.00388067	4.15726
	Neutral cholesterol ester hydrolase 1 OS=Rattus norvegicus GN=Nceh1 PE=2 SV=1	NCEH1_RAT	Nceh1	46 kDa	lipid degradation, metabolsim	33	46	3	5	31.8828	47.6704	2.23178	7.62447	0.0264	8.07135
	Aldehyde dehydrogenase family 3 member B1 OS=Rattus norvegicus GN=Aldh3b1 PE=2 SV=1	AL3B1_RAT	Aldh3b1	52 kDa	metabolism-alcohol	51	59	3	0	49.2734	61.1425	2.23178	0	0.00611698	49.4743
	Dehydrogenase/reductase SDR family member 9 OS=Rattus norvegicus GN=Dhrs9 PE=2 SV=1	DHRS9_RAT	Dhrs9	35 kDa	androgen metabolism	4	6	2	0	3.86458	6.21788	1.48786	0	0.0454324	6.77651
	Serine/threonine-protein kinase mTOR OS=Rattus norvegicus GN=Mtor PE=1 SV=1	MTOR_RAT	Mtor	289 kDa	cellular metabolism regulation	4	3	2	0	3.86458	3.10894	1.48786	0	0.0406996	4.68696
	Glycerol-3-phosphate dehydrogenase, mitochondrial OS=Rattus norvegicus GN=Gpd2 PE=1 SV=1	GPDM_RAT	Gpd2	81 kDa	polyol metabolism	61	66	2	8	58.9349	68.3967	1.48786	12.1991	0.00772491	9.3031
	Propionyl-CoA carboxylase alpha chain, mitochondrial OS=Rattus norvegicus GN=Pcca PE=1 SV=3	PCCA_RAT	Pcca	82 kDa	metabolic intermediate metabolism	4	4	2	0	3.86458	4.14525	1.48786	0	0.0249479	5.38348
	Electron transfer flavoprotein-ubiquinone oxidoreductase, mitochondrial OS=Rattus norvegicus GN=Etfdh PE=1 SV=1	ETFD_RAT	Etfdh	68 kDa	metabolism-electron transport	10	9	2	0	9.66146	9.32682	1.48786	0	0.00375417	12.7622
	Glycogenin-1 OS=Rattus norvegicus GN=Gyg1 PE=2 SV=4	GLYG_RAT	Gyg1	37 kDa	metabolism-glycogen biosynthesis	60	59	1	0	57.9687	61.1425	0.743928	0	0.000378775	160.111
	Arginase-1 OS=Rattus norvegicus GN=Arg1 PE=1 SV=2	ARGI1_RAT	Arg1	35 kDa	arginine catabolism	40	28	1	1	38.6458	29.0168	0.743928	1.52489	0.0105675	29.8228
	Inositol monophosphatase 2 OS=Rattus norvegicus GN=Impa2 PE=2 SV=1	IMPA2_RAT	Impa2	32 kDa	inositol biosyntehsis	9	7	1	0	8.69531	7.25419	0.743928	0	0.00559278	21.4396
	Glycogen [starch] synthase, muscle OS=Rattus norvegicus GN=Gys1 PE=1 SV=1	GYS1_RAT	Gys1	84 kDa	glycogen bioshythesis	22	27	1	0	21.2552	27.9805	0.743928	0	0.00945955	66.1834
	Phosphatidylcholine-sterol acyltransferase OS=Rattus norvegicus GN=Lcat PE=1 SV=1	LCAT_RAT	Lcat	50 kDa	lipid metabolism, cholesteral metabolism	6	10	1	0	5.79687	10.3631	0.743928	0	0.0397375	21.7225
	Peroxisomal acyl-coenzyme A oxidase 1 OS=Rattus norvegicus GN=Acox1 PE=1 SV=1	ACOX1_RAT	Acox1	75 kDa	fatty acid metabolism	9	9	1	1	8.69531	9.32682	0.743928	1.52489	0.00202001	7.94339
	Isoaspartyl peptidase/L-asparaginase OS=Rattus norvegicus GN=Asrgl1 PE=1 SV=1	ASGL1_RAT	Asrgl1	34 kDa	metabolism-amino acid	12	15	1	0	11.5937	15.5447	0.743928	0	0.0112118	36.4799
	Nicotinate phosphoribosyltransferase OS=Rattus norvegicus GN=Naprt PE=2 SV=1	PNCB_RAT	Naprt	59 kDa	NAD biosythesis	3	2	1	0	2.89844	2.07263	0.743928	0	0.0313523	6.68219
	Gamma-glutamyl hydrolase OS=Rattus norvegicus GN=Ggh PE=1 SV=1	GGH_RAT	Ggh	36 kDa	glutamine metabolic process	8	8	1	1	7.72917	8.2905	0.743928	1.52489	0.0024282	7.06079
	AMP deaminase 3 OS=Rattus norvegicus GN=Ampd3 PE=1 SV=2	AMPD3_RAT	Ampd3	88 kDa	nucleotide metabolism	23	26	1	0	22.2214	26.9441	0.743928	0	0.00480439	66.0891
	Myotubularin-related protein 3 OS=Rattus norvegicus GN=Mtmr3 PE=1 SV=1	MTMR3_RAT	Mtmr3	133 kDa	lipid metabolism	6	9	1	0	5.79687	9.32682	0.743928	0	0.0287784	20.3295
	1-phosphatidylinositol 4,5-bisphosphate phosphodiesterase beta-2 OS=Rattus norvegicus GN=Plcb2 PE=2 SV=1	PLCB2_RAT	Plcb2	135 kDa	lipid metabolism	16	17	0	0	15.4583	17.6173	0	0	0.00211685	>100
	Lysophosphatidylcholine acyltransferase 2 OS=Rattus norvegicus GN=Lpcat2 PE=3 SV=1	PCAT2_RAT	Lpcat2	60 kDa	lipid metabolism	44	49	0	0	42.5104	50.7793	0	0	0.00388257	>100
	6-phosphofructo-2-kinase/fructose-2,6-bisphosphatase 4 OS=Rattus norvegicus GN=Pfkfb4 PE=1 SV=3	F264_RAT	Pfkfb4	54 kDa	metabolism-fructose	21	20	0	0	20.2891	20.7263	0	0	5.68022e-05	>100
	L-lactate dehydrogenase C chain OS=Rattus norvegicus GN=Ldhc PE=1 SV=3	LDHC_RAT	Ldhc	36 kDa	metabolism-fermentation	27	31	0	0	26.0859	32.1257	0	0	0.0052972	>100
	Leukotriene-B(4) omega-hydroxylase 2 OS=Rattus norvegicus GN=Cyp4f3 PE=2 SV=1	CP4F3_RAT	Cyp4f3	60 kDa	lipid metabolism, leukotrien B4 degradation	7	8	0	0	6.76302	8.2905	0	0	0.00506993	>100
	Phosphatidate cytidylyltransferase 2 OS=Rattus norvegicus GN=Cds2 PE=1 SV=1	CDS2_RAT	Cds2	51 kDa	lipid metabolism	11	9	0	0	10.6276	9.32682	0	0	0.00211128	>100
	GTP-binding protein 1 OS=Rattus norvegicus GN=Gtpbp1 PE=1 SV=1	GTPB1_RAT	Gtpbp1	72 kDa	mRNA catabolic process	11	6	0	0	10.6276	6.21788	0	0	0.0311005	>100
	Fumarylacetoacetase OS=Rattus norvegicus GN=Fah PE=1 SV=1	FAAA_RAT	Fah	46 kDa	metabolism-amino acid degradation	8	9	0	0	7.72917	9.32682	0	0	0.00433022	>100
	Long-chain-fatty-acid--CoA ligase 4 OS=Rattus norvegicus GN=Acsl4 PE=1 SV=1	ACSL4_RAT	Acsl4	74 kDa	fatty acid metabolism	6	6	0	0	5.79687	6.21788	0	0	0.000612793	>100
	Glycerol kinase OS=Rattus norvegicus GN=Gk PE=2 SV=1	GLPK_RAT	Gk	57 kDa	polyol metabolism	5	6	0	0	4.83073	6.21788	0	0	0.00769978	>100
	Diphosphoinositol polyphosphate phosphohydrolase 2 OS=Rattus norvegicus GN=Nudt4 PE=2 SV=1	NUDT4_RAT	Nudt4	20 kDa	phosphatidylinositol metabolic process	9	7	0	0	8.69531	7.25419	0	0	0.00403271	>100
	Choline/ethanolaminephosphotransferase 1 OS=Rattus norvegicus GN=Cept1 PE=2 SV=1	CEPT1_RAT	Cept1	46 kDa	lipid metabolism	6	6	0	0	5.79687	6.21788	0	0	0.000612793	>100
	Starch-binding domain-containing protein 1 OS=Rattus norvegicus GN=Stbd1 PE=1 SV=1	STBD1_RAT	Stbd1	35 kDa	glycogen metabolism, autophagy	5	6	0	1	4.83073	6.21788	0	1.52489	0.0218983	7.24549
	Methylcrotonoyl-CoA carboxylase beta chain, mitochondrial OS=Rattus norvegicus GN=Mccc2 PE=2 SV=1	MCCB_RAT	Mccc2	62 kDa	leucine catalolism	4	3	0	0	3.86458	3.10894	0	0	0.00576942	>100
	Acetoacetyl-CoA synthetase OS=Rattus norvegicus GN=Aacs PE=1 SV=1	AACS_RAT	Aacs	75 kDa	fatty acid metabolism	4	3	0	0	3.86458	3.10894	0	0	0.00576942	>100
	Diacylglycerol O-acyltransferase 1 OS=Rattus norvegicus GN=Dgat1 PE=2 SV=1	DGAT1_RAT	Dgat1	57 kDa	glycolipid metabolism	3	4	0	0	2.89844	4.14525	0	0	0.0149667	>100
	5'-AMP-activated protein kinase subunit beta-2 OS=Rattus norvegicus GN=Prkab2 PE=1 SV=1	AAKB2_RAT	Prkab2	30 kDa	fatty acid metabolism	3	3	0	0	2.89844	3.10894	0	0	0.000612793	>100
	Acid ceramidase OS=Rattus norvegicus GN=Asah1 PE=2 SV=1	ASAH1_RAT	Asah1	44 kDa	lipid metabolism	7	2	17	8	6.76302	2.07263	12.6468	12.1991	0.0383839	0.355618
	Adenylate kinase isoenzyme 1 OS=Rattus norvegicus GN=Ak1 PE=1 SV=3	KAD1_RAT	Ak1	22 kDa	adenine metabolism	0	0	15	6	0	0	11.1589	9.14936	0.00482505	0
	Glutathione S-transferase A6 OS=Rattus norvegicus GN=Gsta6 PE=1 SV=1	GSTA6_RAT	Gsta6	26 kDa	glutatione metabolism	0	0	15	8	0	0	11.1589	12.1991	0.000988705	0
	Enoyl-CoA delta isomerase 1, mitochondrial OS=Rattus norvegicus GN=Eci1 PE=1 SV=1	ECI1_RAT	Eci1	32 kDa	lipid metabolism	1	2	12	8	0.966146	2.07263	8.92713	12.1991	0.017293	0.143838
	Lipoprotein lipase OS=Rattus norvegicus GN=Lpl PE=1 SV=1	LIPL_RAT	Lpl	53 kDa	lipid degraation, metabolism	0	0	11	3	0	0	8.18321	4.57468	0.0357625	0
	Cytochrome b5 type B OS=Rattus norvegicus GN=Cyb5b PE=1 SV=2	CYB5B_RAT	Cyb5b	16 kDa	metabolism-electron tranport	0	0	6	5	0	0	4.46357	7.62447	0.031039	0
	1,2-dihydroxy-3-keto-5-methylthiopentene dioxygenase OS=Rattus norvegicus GN=Adi1 PE=2 SV=1	MTND_RAT	Adi1	21 kDa	methionine biosynthsis	0	0	4	2	0	0	2.97571	3.04979	7.5551e-05	0
	Isochorismatase domain-containing protein 1 OS=Rattus norvegicus GN=Isoc1 PE=2 SV=1	ISOC1_RAT	Isoc1	32 kDa	metabolic process	0	0	3	1	0	0	2.23178	1.52489	0.0168158	0
Signal transduction
	Guanine nucleotide-binding protein G(i) subunit alpha-2 OS=Rattus norvegicus GN=Gnai2 PE=1 SV=3	GNAI2_RAT	Gnai2	41 kDa	signal transduction-cell cycle, division	184	204	104	15	177.771	211.408	77.3685	22.8734	0.022889	3.8824
	Guanine nucleotide-binding protein G(I)/G(S)/G(T) subunit beta-2 OS=Rattus norvegicus GN=Gnb2 PE=1 SV=4	GBB2_RAT	Gnb2	37 kDa	signal transduction, G protein	94	95	65	2	90.8177	98.4497	48.3553	3.04979	0.0477146	3.68188
	GTP-binding protein Rab-3D OS=Rattus norvegicus GN=Rab3d PE=1 SV=2	RAB3D_RAT	Rab3d	24 kDa	signal transduction, exocytosis	55	58	20	17	53.138	60.1062	14.8786	25.9232	0.0154969	2.77547
	1-phosphatidylinositol 4,5-bisphosphate phosphodiesterase gamma-2 OS=Rattus norvegicus GN=Plcg2 PE=1 SV=1	PLCG2_RAT	Plcg2	148 kDa	signal transduction, lipid metabolism	112	111	39	0	108.208	115.031	29.0132	0	0.0113737	7.6944
	Rho guanine nucleotide exchange factor 1 OS=Rattus norvegicus GN=Arhgef1 PE=2 SV=1	ARHG1_RAT	Arhgef1	103 kDa	GTPase activation, regualiton of Rho signal transduction	91	96	27	1	87.9193	99.486	20.086	1.52489	0.00847967	8.67178
	Proto-oncogene vav OS=Rattus norvegicus GN=Vav1 PE=2 SV=1	VAV_RAT	Vav1	98 kDa	cell development, signal transduction	61	61	24	0	58.9349	63.2151	17.8543	0	0.0148099	6.8415
	Ras association domain-containing protein 2 OS=Rattus norvegicus GN=Rassf2 PE=2 SV=1	RASF2_RAT	Rassf2	38 kDa	signal transduction, cell cycle	44	34	13	1	42.5104	35.2346	9.67106	1.52489	0.0129475	6.94403
	Ras-related protein Rab-21 OS=Rattus norvegicus GN=Rab21 PE=2 SV=1	RAB21_RAT	Rab21	24 kDa	signal transduction, endoxytosis, exocytosis	35	31	11	6	33.8151	32.1257	8.18321	9.14936	0.00079958	3.80445
	Phosphatidylinositol 5-phosphate 4-kinase type-2 alpha OS=Rattus norvegicus GN=Pip4k2a PE=1 SV=1	PI42A_RAT	Pip4k2a	46 kDa	phosphoinositide signal transduction	23	20	9	3	22.2214	20.7263	6.69535	4.57468	0.00332124	3.81078
	Rho guanine nucleotide exchange factor 6 OS=Rattus norvegicus GN=Arhgef6 PE=1 SV=1	ARHG6_RAT	Arhgef6	87 kDa	Rho signla transduction regulation	40	39	8	0	38.6458	40.4162	5.95142	0	0.00356785	13.2846
	Arf-GAP with coiled-coil, ANK repeat and PH domain-containing protein 2 OS=Rattus norvegicus GN=Acap2 PE=1 SV=1	ACAP2_RAT	Acap2	87 kDa	GTPase activation	30	22	7	0	28.9844	22.7989	5.20749	0	0.0144202	9.94399
	Ras-related protein Rab-27B OS=Rattus norvegicus GN=Rab27b PE=2 SV=3	RB27B_RAT	Rab27b	25 kDa	signal transduction, exocytosis	34	19	5	5	32.849	19.6899	3.71964	7.62447	0.0477003	4.63138
	Phosphatidylinositol 4-kinase alpha OS=Rattus norvegicus GN=Pi4ka PE=1 SV=2	PI4KA_RAT	Pi4ka	237 kDa	phosphatidylinositol-mediated signaling	17	9	4	0	16.4245	9.32682	2.97571	0	0.0488667	8.65383
	Beta-arrestin-2 OS=Rattus norvegicus GN=Arrb2 PE=1 SV=1	ARRB2_RAT	Arrb2	46 kDa	signal transduction inhibitor, protein transport	27	22	4	0	26.0859	22.7989	2.97571	0	0.0045996	16.4279
	LanC-like protein 1 OS=Rattus norvegicus GN=Lancl1 PE=1 SV=2	LANC1_RAT	Lancl1	45 kDa	signal tranduction	10	9	3	1	9.66146	9.32682	2.23178	1.52489	0.00131307	5.05454
	Beta-arrestin-1 OS=Rattus norvegicus GN=Arrb1 PE=1 SV=1	ARRB1_RAT	Arrb1	47 kDa	signal transuciton inhibitor	10	9	2	0	9.66146	9.32682	1.48786	0	0.00375417	12.7622
	Docking protein 3 OS=Rattus norvegicus GN=Dok3 PE=1 SV=1	DOK3_RAT	Dok3	48 kDa	Ras signal tranduction	27	34	2	0	26.0859	35.2346	1.48786	0	0.0115838	41.2141
	Ral GTPase-activating protein subunit beta OS=Rattus norvegicus GN=Ralgapb PE=1 SV=1	RLGPB_RAT	Ralgapb	165 kDa	GTPase activation, signal transduction	2	2	1	0	1.93229	2.07263	0.743928	0	0.0249479	5.38348
	Beta-adrenergic receptor kinase 1 OS=Rattus norvegicus GN=Adrbk1 PE=1 SV=1	ARBK1_RAT	Adrbk1	80 kDa	G-protein coupled signaling pathway	28	37	1	0	27.0521	38.3436	0.743928	0	0.0146479	87.9059
	Serine/threonine-protein kinase N1 OS=Rattus norvegicus GN=Pkn1 PE=1 SV=2	PKN1_RAT	Pkn1	104 kDa	intracellular signal transduction	21	25	1	0	20.2891	25.9078	0.743928	0	0.00759779	62.0986
	Dedicator of cytokinesis protein 9 (Fragment) OS=Rattus norvegicus GN=Dock9 PE=2 SV=2	DOCK9_RAT	Dock9	82 kDa	GTPase medicated signal transduction	2	2	1	0	1.93229	2.07263	0.743928	0	0.0249479	5.38348
	Receptor-type tyrosine-protein phosphatase epsilon OS=Rattus norvegicus GN=Ptpre PE=2 SV=1	PTPRE_RAT	Ptpre	81 kDa	protein phosphatase, signal transduction	8	14	0	0	7.72917	14.5084	0	0	0.0408538	>100
	Ras GTPase-activating protein 2 OS=Rattus norvegicus GN=Rasa2 PE=2 SV=1	RASA2_RAT	Rasa2	96 kDa	GTPase activation, signal transduction	8	8	0	0	7.72917	8.2905	0	0	0.000612793	>100
	Ras GTPase-activating protein 3 OS=Rattus norvegicus GN=Rasa3 PE=1 SV=2	RASA3_RAT	Rasa3	96 kDa	signal transduction	40	28	0	0	38.6458	29.0168	0	0	0.00982848	>100
	RAS guanyl-releasing protein 2 OS=Rattus norvegicus GN=Rasgrp2 PE=1 SV=1	GRP2_RAT	Rasgrp2	69 kDa	GTPase mediated signal tansduction	15	12	0	0	14.4922	12.4358	0	0	0.00289076	>100
	Regulator of G-protein signaling 19 OS=Rattus norvegicus GN=Rgs19 PE=1 SV=1	RGS19_RAT	Rgs19	25 kDa	signal transduciton inhibitor	10	8	0	0	9.66146	8.2905	0	0	0.00289076	>100
	Serine/threonine-protein phosphatase 5 OS=Rattus norvegicus GN=Ppp5c PE=1 SV=1	PPP5_RAT	Ppp5c	57 kDa	signal transduction	6	11	0	0	5.79687	11.3994	0	0	0.0458844	>100
	Regulator of G-protein signaling 18 OS=Rattus norvegicus GN=Rgs18 PE=1 SV=1	RGS18_RAT	Rgs18	28 kDa	signal transduction inhibitor	10	5	0	0	9.66146	5.18157	0	0	0.0401389	>100
	Interleukin-1 receptor antagonist protein OS=Rattus norvegicus GN=Il1rn PE=2 SV=1	IL1RA_RAT	Il1rn	20 kDa	cytokine mediated signaling pathway	10	6	0	0	9.66146	6.21788	0	0	0.0219754	>100
	G protein-coupled receptor kinase 6 OS=Rattus norvegicus GN=Grk6 PE=2 SV=1	GRK6_RAT	Grk6	66 kDa	Wnt signaling pathway	9	8	0	0	8.69531	8.2905	0	0	0.000283742	>100
	Kalirin OS=Rattus norvegicus GN=Kalrn PE=1 SV=3	KALRN_RAT	Kalrn	337 kDa	intracellular signal transduction	4	2	0	0	3.86458	2.07263	0	0	0.0401389	>100
	Serine/threonine-protein kinase WNK1 OS=Rattus norvegicus GN=Wnk1 PE=1 SV=2	WNK1_RAT	Wnk1	225 kDa	signal transduciton, iron transport	4	3	0	0	3.86458	3.10894	0	0	0.00576942	>100
	Serine/threonine-protein phosphatase 4 regulatory subunit 1 OS=Rattus norvegicus GN=Ppp4r1 PE=1 SV=1	PP4R1_RAT	Ppp4r1	106 kDa	signal transduction	4	3	0	0	3.86458	3.10894	0	0	0.00576942	>100
	Rho GTPase-activating protein 27 OS=Rattus norvegicus GN=Arhgap27 PE=1 SV=1	RHG27_RAT	Arhgap27	97 kDa	GTPase activation, signal transduction, endocytosis	2	3	0	0	1.93229	3.10894	0	0	0.0251976	>100
Matrix and tissue remodeling
	Xanthine dehydrogenase/oxidase OS=Rattus norvegicus GN=Xdh PE=1 SV=3	XDH_RAT	Xdh	146 kDa	purine degradation-involved in bone resorption	60	72	19	5	57.9687	74.6145	14.1346	7.62447	0.012519	6.09323
	Protein RoBo-1 OS=Rattus norvegicus PE=1 SV=1	ROB1_RAT		26 kDa	bone remodeling	29	29	18	8	28.0182	30.0531	13.3907	12.1991	0.00261451	2.26931
	Matrix metalloproteinase-9 OS=Rattus norvegicus GN=Mmp9 PE=2 SV=1	MMP9_RAT	Mmp9	79 kDa	collagen degradation-bone resorption	81	96	14	4	78.2578	99.486	10.415	6.09957	0.00878875	10.7629
	Osteoclast-stimulating factor 1 OS=Rattus norvegicus GN=Ostf1 PE=1 SV=1	OSTF1_RAT	Ostf1	24 kDa	induction of bone resorption	47	57	13	8	45.4088	59.0698	9.67106	12.1991	0.0135689	4.77721
	Basigin OS=Rattus norvegicus GN=Bsg PE=1 SV=2	BASI_RAT	Bsg	42 kDa	Degradation of the extracellular matrix	23	28	4	4	22.2214	29.0168	2.97571	6.09957	0.0150271	5.6459
	Carcinoembryonic antigen-related cell adhesion molecule 1 OS=Rattus norvegicus GN=Ceacam1 PE=1 SV=3	CEAM1_RAT	Ceacam1	57 kDa	adhesin	13	14	2	0	12.5599	14.5084	1.48786	0	0.00453021	18.1928
	Paxillin OS=Rattus norvegicus GN=Pxn PE=1 SV=1	PAXI_RAT	Pxn	64 kDa	cell matrix adhesion	28	33	0	0	27.0521	34.1983	0	0	0.00667036	>100
	Flotillin-1 OS=Rattus norvegicus GN=Flot1 PE=2 SV=2	FLOT1_RAT	Flot1	47 kDa	membrane assembly	46	58	21	5	44.4427	60.1062	15.6225	7.62447	0.0218734	4.49731
	Flotillin-2 OS=Rattus norvegicus GN=Flot2 PE=1 SV=1	FLOT2_RAT	Flot2	47 kDa	membrane assembly	54	63	17	4	52.1719	65.2877	12.6468	6.09957	0.0106747	6.26573
	Atlastin-3 OS=Rattus norvegicus GN=Atl3 PE=2 SV=2	ATLA3_RAT	Atl3	61 kDa	golgi organization	17	9	4	1	16.4245	9.32682	2.97571	1.52489	0.0496098	5.72174
	Ribosome maturation protein SBDS OS=Rattus norvegicus GN=Sbds PE=2 SV=1	SBDS_RAT	Sbds	29 kDa	ribosome biogenesis, bone marrow development	6	7	3	1	5.79687	7.25419	2.23178	1.52489	0.0145261	3.4741
	D-beta-hydroxybutyrate dehydrogenase, mitochondrial OS=Rattus norvegicus GN=Bdh1 PE=1 SV=2	BDH_RAT	Bdh1	38 kDa	adipose tissde development	16	11	3	0	15.4583	11.3994	2.23178	0	0.016803	12.0342
	SH3 and multiple ankyrin repeat domains protein 3 OS=Rattus norvegicus GN=Shank3 PE=1 SV=3	SHAN3_RAT	Shank3	186 kDa	dendritic spine and synapse development	4	2	0	0	3.86458	2.07263	0	0	0.0401389	>100
	Extracellular matrix protein 1 OS=Rattus norvegicus GN=Ecm1 PE=1 SV=2	ECM1_RAT	Ecm1	63 kDa	biomineralizaiton, negative regulation of bone mineralization	32	31	0	2	30.9167	32.1257	0	3.04979	0.00148855	20.6711
	Striatin OS=Rattus norvegicus GN=Strn PE=1 SV=1	STRN_RAT	Strn	86 kDa	dendrite development	9	7	0	0	8.69531	7.25419	0	0	0.00403271	>100
	Serpin H1 OS=Rattus norvegicus GN=Serpinh1 PE=1 SV=1	SERPH_RAT	Serpinh1	47 kDa	collagen fibril organization, chaperone	143	55	342	200	138.159	56.9972	254.423	304.979	0.03126	0.348865
	Collagen alpha-1(I) chain OS=Rattus norvegicus GN=Col1a1 PE=1 SV=5	CO1A1_RAT	Col1a1	138 kDa	extracellular matrix structure	72	49	168	91	69.5625	50.7793	124.98	138.765	0.012698	0.456281
	Biglycan OS=Rattus norvegicus GN=Bgn PE=1 SV=1	PGS1_RAT	Bgn	42 kDa	collagen fibril assembly, bone growth	22	18	91	52	21.2552	18.6536	67.6974	79.2945	0.00604798	0.271504
	Prolargin OS=Rattus norvegicus GN=Prelp PE=2 SV=1	PRELP_RAT	Prelp	43 kDa	extracellular matrix constituent-connective tissue	4	15	77	44	3.86458	15.5447	57.2824	67.0953	0.0102372	0.156051
	Prolyl 4-hydroxylase subunit alpha-1 OS=Rattus norvegicus GN=P4ha1 PE=2 SV=2	P4HA1_RAT	P4ha1	61 kDa	collagen fibril organizaiton	1	0	41	22	0.966146	0	30.501	33.5477	0.0012786	0.0150845
	Tartrate-resistant acid phosphatase type 5 OS=Rattus norvegicus GN=Acp5 PE=1 SV=1	PPA5_RAT	Acp5	37 kDa	bone resorption	7	5	42	14	6.76302	5.18157	31.245	21.3485	0.0278762	0.227112
Protein synthesis
	Heterogeneous nuclear ribonucleoprotein A3 OS=Rattus norvegicus GN=Hnrnpa3 PE=1 SV=1	ROA3_RAT	Hnrnpa3	40 kDa	mRNA processing	134	125	96	29	129.464	129.539	71.4171	44.2219	0.0170756	2.23975
	Eukaryotic translation initiation factor 5A-1 OS=Rattus norvegicus GN=Eif5a PE=1 SV=3	IF5A1_RAT	Eif5a	17 kDa	translation	54	48	36	14	52.1719	49.743	26.7814	21.3485	0.00601112	2.1175
	Heterogeneous nuclear ribonucleoprotein D0 OS=Rattus norvegicus GN=Hnrnpd PE=1 SV=2	HNRPD_RAT	Hnrnpd	38 kDa	mRNA stabilization	50	48	22	11	48.3073	49.743	16.3664	16.7738	0.000264112	2.95865
	Pre-mRNA-processing factor 6 OS=Rattus norvegicus GN=Prpf6 PE=1 SV=1	PRP6_RAT	Prpf6	107 kDa	mRNA processing	24	20	5	0	23.1875	20.7263	3.71964	0	0.00604535	11.8059
	Eukaryotic translation initiation factor 5 OS=Rattus norvegicus GN=Eif5 PE=1 SV=1	IF5_RAT	Eif5	49 kDa	translation	16	9	5	2	15.4583	9.32682	3.71964	3.04979	0.049975	3.66134
	HBS1-like protein OS=Rattus norvegicus GN=Hbs1l PE=1 SV=1	HBS1L_RAT	Hbs1l	75 kDa	translation	11	9	0	0	10.6276	9.32682	0	0	0.00211128	>100
	Protein BUD31 homolog OS=Rattus norvegicus GN=Bud31 PE=2 SV=2	BUD31_RAT	Bud31	17 kDa	mRNA splicing	4	4	0	0	3.86458	4.14525	0	0	0.000612793	>100
	UDP-glucose:glycoprotein glucosyltransferase 1 OS=Rattus norvegicus GN=Uggt1 PE=1 SV=2	UGGG1_RAT	Uggt1	176 kDa	protein folding, recognizes glycoproteins with minor folding defects	103	74	51	10	99.513	76.6872	37.9403	15.2489	0.0310733	3.3127
	Microsomal glutathione S-transferase 1 OS=Rattus norvegicus GN=Mgst1 PE=1 SV=3	MGST1_RAT	Mgst1	17 kDa	conjugation of glutathione, protein modification	50	52	10	6	48.3073	53.8883	7.43928	9.14936	0.00230851	6.16058
	Protein-arginine deiminase type-4 OS=Rattus norvegicus GN=Padi4 PE=2 SV=1	PADI4_RAT	Padi4	74 kDa	protein modification, innate immune response	60	73	0	1	57.9687	75.6508	0	1.52489	0.00878852	87.6255
	60S ribosomal protein L18 OS=Rattus norvegicus GN=Rpl18 PE=1 SV=2	RL18_RAT	Rpl18	22 kDa	translation	37	21	90	53	35.7474	21.7626	66.9535	80.8194	0.0222263	0.389178
	60S ribosomal protein L10a OS=Rattus norvegicus GN=Rpl10a PE=1 SV=2	RL10A_RAT	Rpl10a	25 kDa	translation	29	18	87	43	28.0182	18.6536	64.7217	65.5704	0.00620488	0.358209
	Poly(U)-binding-splicing factor PUF60 OS=Rattus norvegicus GN=Puf60 PE=2 SV=2	PUF60_RAT	Puf60	60 kDa	mRNA processing, mRNA splicing	3	2	14	8	2.89844	2.07263	10.415	12.1991	0.00609528	0.219821
	m7GpppX diphosphatase OS=Rattus norvegicus GN=Dcps PE=2 SV=1	DCPS_RAT	Dcps	39 kDa	mRNA processing, mRNA splicing	2	1	14	5	1.93229	1.03631	10.415	7.62447	0.0179001	0.164562
	Putative 60S ribosomal protein L37a OS=Rattus norvegicus GN=Rpl37a-ps1 PE=5 SV=2	RL37P_RAT	Rpl37a-ps1	10 kDa	translation	3	4	9	6	2.89844	4.14525	6.69535	9.14936	0.042732	0.444545
	Protein-L-isoaspartate(D-aspartate) O-methyltransferase OS=Rattus norvegicus GN=Pcmt1 PE=1 SV=2	PIMT_RAT	Pcmt1	25 kDa	protein modification-methylation	10	7	26	12	9.66146	7.25419	19.3421	18.2987	0.00782527	0.449396
Transport
	Sarcoplasmic/endoplasmic reticulum calcium ATPase 2 OS=Rattus norvegicus GN=Atp2a2 PE=1 SV=1	AT2A2_RAT	Atp2a2	115 kDa	ATP hydrolysis coupled calcium transport	128	96	78	17	123.667	99.486	58.0264	25.9232	0.0371006	2.65818
	GTP-binding nuclear protein Ran OS=Rattus norvegicus GN=Ran PE=1 SV=3	RAN_RAT	Ran	24 kDa	nuleocytoplasmic transport	114	100	78	30	110.141	103.631	58.0264	45.7468	0.00779576	2.05999
	EH domain-containing protein 1 OS=Rattus norvegicus GN=Ehd1 PE=1 SV=1	EHD1_RAT	Ehd1	61 kDa	protein transport, cilium assembly	124	143	51	30	119.802	148.193	37.9403	45.7468	0.0122925	3.20234
	EH domain-containing protein 3 OS=Rattus norvegicus GN=Ehd3 PE=1 SV=2	EHD3_RAT	Ehd3	61 kDa	protein transport, cilium assembly	77	65	40	24	74.3932	67.3603	29.7571	36.5974	0.00825628	2.1363
	Chloride intracellular channel protein 1 OS=Rattus norvegicus GN=Clic1 PE=1 SV=1	CLIC1_RAT	Clic1	27 kDa	chloride transport	99	91	68	12	95.6484	94.3045	50.5871	18.2987	0.0322202	2.7575
	Nuclear pore complex protein Nup93 OS=Rattus norvegicus GN=Nup93 PE=1 SV=1	NUP93_RAT	Nup93	93 kDa	nuclear pore complex assembly, protein transport	51	45	29	5	49.2734	46.6341	21.5739	7.62447	0.021215	3.28469
	AP-2 complex subunit mu OS=Rattus norvegicus GN=Ap2m1 PE=1 SV=1	AP2M1_RAT	Ap2m1	50 kDa	endocytosis, vesicle-mediated transport	80	61	28	3	77.2917	63.2151	20.83	4.57468	0.016587	5.53075
	Sarcoplasmic/endoplasmic reticulum calcium ATPase 3 OS=Rattus norvegicus GN=Atp2a3 PE=1 SV=2	AT2A3_RAT	Atp2a3	116 kDa	ATP hydrolysis coupled calcium transport	135	126	27	1	130.43	130.575	20.086	1.52489	0.0029791	12.0775
	Nuclear pore membrane glycoprotein 210 OS=Rattus norvegicus GN=Nup210 PE=1 SV=1	PO210_RAT	Nup210	204 kDa	nuclear pore assembly, protein tranport, mRNA transport	147	144	25	2	142.023	149.229	18.5982	3.04979	0.00200798	13.454
	Monocarboxylate transporter 1 OS=Rattus norvegicus GN=Slc16a1 PE=1 SV=1	MOT1_RAT	Slc16a1	53 kDa	transport, symport, rapid tranport across plasma membrane of many monocarboxylates	34	37	23	5	32.849	38.3436	17.1103	7.62447	0.025711	2.87823
	Coatomer subunit gamma-2 OS=Rattus norvegicus GN=Copg2 PE=3 SV=2	COPG2_RAT	Copg2	80 kDa	ER-Golgi protein transport	31	38	16	0	29.9505	39.3799	11.9028	0	0.0316742	5.82469
	Serine/threonine-protein phosphatase 2B catalytic subunit alpha isoform OS=Rattus norvegicus GN=Ppp3ca PE=1 SV=1	PP2BA_RAT	Ppp3ca	59 kDa	transport-calcium ion, protein	26	23	14	2	25.1198	23.8352	10.415	3.04979	0.0208133	3.63578
	Reticulon-3 OS=Rattus norvegicus GN=Rtn3 PE=1 SV=1	RTN3_RAT	Rtn3	102 kDa	ER-Golgi transport, apostosis	35	30	15	8	33.8151	31.0894	11.1589	12.1991	0.00244745	2.77868
	Nuclear pore complex protein Nup155 OS=Rattus norvegicus GN=Nup155 PE=1 SV=1	NU155_RAT	Nup155	155 kDa	transport-mRNA, protein	25	18	13	0	24.1536	18.6536	9.67106	0	0.0483312	4.42633
	Sideroflexin-1 OS=Rattus norvegicus GN=Sfxn1 PE=2 SV=4	SFXN1_RAT	Sfxn1	36 kDa	iron ion transport	41	44	12	8	39.612	45.5978	8.92713	12.1991	0.00557134	4.03335
	Transient receptor potential cation channel subfamily V member 2 OS=Rattus norvegicus GN=Trpv2 PE=1 SV=2	TRPV2_RAT	Trpv2	87 kDa	calcium transport	20	18	11	1	19.3229	18.6536	8.18321	1.52489	0.0258646	3.91184
	LIM and SH3 domain protein 1 OS=Rattus norvegicus GN=Lasp1 PE=1 SV=1	LASP1_RAT	Lasp1	30 kDa	ion transport	75	84	8	5	72.4609	87.0503	5.95142	7.62447	0.00498724	11.7496
	Metalloreductase STEAP4 OS=Rattus norvegicus GN=Steap4 PE=1 SV=1	STEA4_RAT	Steap4	53 kDa	iron hpomeostasis	42	47	8	0	40.5781	48.7067	5.95142	0	0.00715112	15.0023
	Syntaxin-binding protein 2 OS=Rattus norvegicus GN=Stxbp2 PE=2 SV=1	STXB2_RAT	Stxbp2	67 kDa	exocytosis, protein transport	96	93	7	0	92.75	96.3771	5.20749	0	0.000594243	36.3183
	Mitochondrial import receptor subunit TOM34 OS=Rattus norvegicus GN=Tomm34 PE=1 SV=1	TOM34_RAT	Tomm34	34 kDa	protein import	12	8	5	3	11.5937	8.2905	3.71964	4.57468	0.0384095	2.39733
	Huntingtin OS=Rattus norvegicus GN=Htt PE=1 SV=1	HD_RAT	Htt	344 kDa	mRNA transport	26	29	5	0	25.1198	30.0531	3.71964	0	0.00705717	14.8329
	UPF0505 protein C16orf62 homolog OS=Rattus norvegicus PE=2 SV=1	CP062_RAT		106 kDa	protein transport	9	7	5	0	8.69531	7.25419	3.71964	0	0.0459754	4.28792
	V-type proton ATPase 116 kDa subunit a isoform 1 OS=Rattus norvegicus GN=Atp6v0a1 PE=2 SV=1	VPP1_RAT	Atp6v0a1	96 kDa	ion transport	43	47	4	11	41.5443	48.7067	2.97571	16.7738	0.0226717	4.56978
	Transcobalamin-2 OS=Rattus norvegicus GN=Tcn2 PE=2 SV=1	TCO2_RAT	Tcn2	47 kDa	transport-cobalt	43	49	4	0	41.5443	50.7793	2.97571	0	0.00579404	31.0257
	Exocyst complex component 4 OS=Rattus norvegicus GN=Exoc4 PE=1 SV=1	EXOC4_RAT	Exoc4	111 kDa	exocytosis, protein transport	15	11	4	4	14.4922	11.3994	2.97571	6.09957	0.0310204	2.85298
	Solute carrier family 2, facilitated glucose transporter member 3 OS=Rattus norvegicus GN=Slc2a3 PE=1 SV=1	GTR3_RAT	Slc2a3	54 kDa	sugar transport	44	53	3	1	42.5104	54.9246	2.23178	1.52489	0.00858297	25.9365
	Exocyst complex component 2 OS=Rattus norvegicus GN=Exoc2 PE=1 SV=1	EXOC2_RAT	Exoc2	104 kDa	exocytosis, protein transport	4	3	2	0	3.86458	3.10894	1.48786	0	0.0406996	4.68696
	Protein phosphatase methylesterase 1 OS=Rattus norvegicus GN=Ppme1 PE=1 SV=2	PPME1_RAT	Ppme1	42 kDa	regulation of sodium ion transport	4	3	2	0	3.86458	3.10894	1.48786	0	0.0406996	4.68696
	Equilibrative nucleoside transporter 3 OS=Rattus norvegicus GN=Slc29a3 PE=1 SV=2	S29A3_RAT	Slc29a3	52 kDa	nuclroside tranport	8	6	2	1	7.72917	6.21788	1.48786	1.52489	0.00929189	4.62934
	Acyl-CoA dehydrogenase family member 11 OS=Rattus norvegicus GN=Acad11 PE=1 SV=1	ACD11_RAT	Acad11	87 kDa	lipid homeostasis	8	8	2	0	7.72917	8.2905	1.48786	0	0.00588208	10.767
	Vacuolar protein-sorting-associated protein 36 OS=Rattus norvegicus GN=Vps36 PE=1 SV=1	VPS36_RAT	Vps36	44 kDa	protein transport	10	8	2	0	9.66146	8.2905	1.48786	0	0.00738339	12.0657
	mRNA export factor OS=Rattus norvegicus GN=Rae1 PE=1 SV=1	RAE1L_RAT	Rae1	41 kDa	transport-RNA, protein	3	4	1	0	2.89844	4.14525	0.743928	0	0.024613	9.46824
	Voltage-gated potassium channel subunit beta-2 OS=Rattus norvegicus GN=Kcnab2 PE=1 SV=1	KCAB2_RAT	Kcnab2	41 kDa	ion transport	22	26	1	2	21.2552	26.9441	0.743928	3.04979	0.00928924	12.7051
	Solute carrier family 12 member 4 OS=Rattus norvegicus GN=Slc12a4 PE=1 SV=1	S12A4_RAT	Slc12a4	121 kDa	ion transport	11	8	1	0	10.6276	8.2905	0.743928	0	0.00886459	25.43
	Syntaxin-binding protein 5 OS=Rattus norvegicus GN=Stxbp5 PE=1 SV=1	STXB5_RAT	Stxbp5	128 kDa	exocytosis, protein transport	48	56	1	0	46.375	58.0335	0.743928	0	0.00623137	140.348
	Copper chaperone for superoxide dismutase OS=Rattus norvegicus GN=Ccs PE=1 SV=1	CCS_RAT	Ccs	29 kDa	metal ion transport	6	6	1	1	5.79687	6.21788	0.743928	1.52489	0.00409283	5.29559
	Synaptogyrin-2 OS=Rattus norvegicus GN=Syngr2 PE=2 SV=2	SNG2_RAT	Syngr2	25 kDa	membrane tranfficking	12	11	1	3	11.5937	11.3994	0.743928	4.57468	0.0220052	4.32316
	Brefeldin A-inhibited guanine nucleotide-exchange protein 2 OS=Rattus norvegicus GN=Arfgef2 PE=1 SV=1	BIG2_RAT	Arfgef2	202 kDa	protein transport	21	17	1	0	20.2891	17.6173	0.743928	0	0.00276165	50.9544
	Golgin subfamily A member 7 OS=Rattus norvegicus GN=Golga7 PE=2 SV=1	GOGA7_RAT	Golga7	16 kDa	protein transport	7	6	1	2	6.76302	6.21788	0.743928	3.04979	0.030269	3.42169
	Brefeldin A-inhibited guanine nucleotide-exchange protein 1 OS=Rattus norvegicus GN=Arfgef1 PE=1 SV=1	BIG1_RAT	Arfgef1	208 kDa	protein tranport	29	29	1	0	28.0182	30.0531	0.743928	0	0.000712631	78.0604
	Nuclear pore complex protein Nup88 OS=Rattus norvegicus GN=Nup88 PE=1 SV=1	NUP88_RAT	Nup88	84 kDa	transport-mRNA, protein	4	3	1	0	3.86458	3.10894	0.743928	0	0.0138864	9.37392
	Protein kinase C and casein kinase substrate in neurons 2 protein OS=Rattus norvegicus GN=Pacsin2 PE=1 SV=2	PACN2_RAT	Pacsin2	56 kDa	endocytosis	25	17	1	3	24.1536	17.6173	0.743928	4.57468	0.0202924	7.85374
	Sodium/nucleoside cotransporter 2 OS=Rattus norvegicus GN=Slc28a2 PE=1 SV=1	S28A2_RAT	Slc28a2	73 kDa	nucleotide purine transport	19	25	1	0	18.3568	25.9078	0.743928	0	0.0145385	59.5012
	Rab11 family-interacting protein 1 OS=Rattus norvegicus GN=Rab11fip1 PE=1 SV=1	RFIP1_RAT	Rab11fip1	71 kDa	protein transport, exocytosis, phagocytosis	6	4	0	0	5.79687	4.14525	0	0	0.0132524	>100
	Synaptojanin-1 OS=Rattus norvegicus GN=Synj1 PE=1 SV=3	SYNJ1_RAT	Synj1	173 kDa	endocytosis	10	6	0	0	9.66146	6.21788	0	0	0.0219754	>100
	Protein unc-13 homolog D OS=Rattus norvegicus GN=Unc13d PE=1 SV=1	UN13D_RAT	Unc13d	123 kDa	exocytosis, sectretion	56	61	0	0	54.1042	63.2151	0	0	0.00298848	>100
	Sorting nexin-27 OS=Rattus norvegicus GN=Snx27 PE=1 SV=2	SNX27_RAT	Snx27	61 kDa	protein transport	15	16	0	0	14.4922	16.581	0	0	0.00224424	>100
	Monocarboxylate transporter 4 OS=Rattus norvegicus GN=Slc16a3 PE=1 SV=1	MOT4_RAT	Slc16a3	51 kDa	transporter-monocarboxylates	15	19	0	0	14.4922	19.6899	0	0	0.0111751	>100
	Two pore calcium channel protein 1 OS=Rattus norvegicus GN=Tpcn1 PE=1 SV=2	TPC1_RAT	Tpcn1	94 kDa	calcium transport	12	11	0	1	11.5937	11.3994	0	1.52489	0.00254404	15.0786
	Solute carrier family 12 member 9 OS=Rattus norvegicus GN=Slc12a9 PE=1 SV=1	S12A9_RAT	Slc12a9	96 kDa	ion transport	8	6	0	0	7.72917	6.21788	0	0	0.00576942	>100
	Natural resistance-associated macrophage protein 1 OS=Rattus norvegicus GN=Slc11a1 PE=2 SV=3	NRAM1_RAT	Slc11a1	56 kDa	ion transport	6	5	0	0	5.79687	5.18157	0	0	0.00156327	>100
	Choline transporter-like protein 1 OS=Rattus norvegicus GN=Slc44a1 PE=1 SV=1	CTL1_RAT	Slc44a1	73 kDa	transport	6	4	0	0	5.79687	4.14525	0	0	0.0132524	>100
	Multidrug resistance-associated protein 1 OS=Rattus norvegicus GN=Abcc1 PE=1 SV=2	MRP1_RAT	Abcc1	171 kDa	drug export	3	2	0	0	2.89844	2.07263	0	0	0.0132524	>100
	Copper-transporting ATPase 1 OS=Rattus norvegicus GN=Atp7a PE=1 SV=1	ATP7A_RAT	Atp7a	162 kDa	ion transport	2	1	0	0	1.93229	1.03631	0	0	0.0401389	>100
	Fatty acid-binding protein, adipocyte OS=Rattus norvegicus GN=Fabp4 PE=1 SV=3	FABP4_RAT	Fabp4	15 kDa	lipid transport	55	46	226	83	53.138	47.6704	168.128	126.566	0.0218521	0.342078
	Vacuolar protein sorting-associated protein 26A OS=Rattus norvegicus GN=Vps26a PE=1 SV=1	VP26A_RAT	Vps26a	38 kDa	protien transport	7	2	21	9	6.76302	2.07263	15.6225	13.724	0.0279071	0.30108
	V-type proton ATPase subunit d 2 OS=Rattus norvegicus GN=Atp6v0d2 PE=2 SV=1	VA0D2_RAT	Atp6v0d2	41 kDa	ion transport	1	1	21	8	0.966146	1.03631	15.6225	12.1991	0.00856821	0.0719749
	Sideroflexin-3 OS=Rattus norvegicus GN=Sfxn3 PE=2 SV=1	SFXN3_RAT	Sfxn3	35 kDa	iron ion homeostasis	2	0	20	14	1.93229	0	14.8786	21.3485	0.0183242	0.0533383
	Sodium/potassium-transporting ATPase subunit beta-1 OS=Rattus norvegicus GN=Atp1b1 PE=1 SV=1	AT1B1_RAT	Atp1b1	35 kDa	iron tranport-ATP dependent	1	0	8	5	0.966146	0	5.95142	7.62447	0.0113393	0.0711663
	Nuclear pore complex protein Nup54 OS=Rattus norvegicus GN=Nup54 PE=1 SV=1	NUP54_RAT	Nup54	56 kDa	transport-mRNA, protein	2	0	7	4	1.93229	0	5.20749	6.09957	0.0239342	0.170892
	Coiled-coil domain-containing protein 93 OS=Rattus norvegicus GN=Ccdc93 PE=1 SV=1	CCD93_RAT	Ccdc93	73 kDa	protein transport	2	0	6	4	1.93229	0	4.46357	6.09957	0.0381656	0.182928
	Protein Hikeshi OS=Rattus norvegicus PE=2 SV=2	HIKES_RAT		22 kDa	protein transport	1	1	4	3	0.966146	1.03631	2.97571	4.57468	0.0370469	0.265213
Redox
	Peroxiredoxin-5, mitochondrial OS=Rattus norvegicus GN=Prdx5 PE=1 SV=1	PRDX5_RAT	Prdx5	22 kDa	redox homeostasis	79	80	41	28	76.3255	82.905	30.501	42.697	0.0124884	2.17534
	Thioredoxin OS=Rattus norvegicus GN=Txn PE=1 SV=2	THIO_RAT	Txn	12 kDa	redox homeostasis	25	32	14	6	24.1536	33.162	10.415	9.14936	0.0267262	2.9296
	DNA-(apurinic or apyrimidinic site) lyase OS=Rattus norvegicus GN=Apex1 PE=1 SV=2	APEX1_RAT	Apex1	36 kDa	redox homeostasis, DNA repair	27	22	10	1	26.0859	22.7989	7.43928	1.52489	0.0137738	5.45336
	Glutaredoxin-1 OS=Rattus norvegicus GN=Glrx PE=3 SV=3	GLRX1_RAT	Glrx	12 kDa	redox homeostasis	21	14	5	1	20.2891	14.5084	3.71964	1.52489	0.0205483	6.63499
	Neutrophil cytosolic factor 1 OS=Rattus norvegicus GN=Ncf1 PE=1 SV=2	NCF1_RAT	Ncf1	45 kDa	oxidative burst	115	128	4	5	111.107	132.648	2.97571	7.62447	0.00440781	22.9953
	Sulfhydryl oxidase 1 OS=Rattus norvegicus GN=Qsox1 PE=1 SV=1	QSOX1_RAT	Qsox1	82 kDa	redox homeostasis	45	39	4	4	43.4766	40.4162	2.97571	6.09957	0.00169953	9.24409
	Dihydrolipoyl dehydrogenase, mitochondrial OS=Rattus norvegicus GN=Dld PE=1 SV=1	DLDH_RAT	Dld	54 kDa	redox homeostasis	9	5	1	1	8.69531	5.18157	0.743928	1.52489	0.0420942	6.11634
	Redox-regulatory protein FAM213A OS=Rattus norvegicus GN=Fam213a PE=1 SV=1	F213A_RAT	Fam213a	26 kDa	redox regulation, osteoclast differentiaiton	0	0	11	4	0	0	8.18321	6.09957	0.010313	0
	Thioredoxin domain-containing protein 12 OS=Rattus norvegicus GN=Txndc12 PE=2 SV=2	TXD12_RAT	Txndc12	19 kDa	redox homeostasis	0	0	5	3	0	0	3.71964	4.57468	0.0052303	0
Proteolysis
	Aminopeptidase B OS=Rattus norvegicus GN=Rnpep PE=1 SV=2	AMPB_RAT	Rnpep	73 kDa	proteolysis, negative regulaiton of blood pressure	160	169	40	0	154.583	175.137	29.7571	0	0.00711337	11.0804
	Serpin B10 OS=Rattus norvegicus GN=Serpinb10 PE=2 SV=1	SPB10_RAT	Serpinb10	45 kDa	protease inhibition	181	164	29	6	174.872	169.955	21.5739	9.14936	0.000902394	11.2237
	Lon protease homolog, mitochondrial OS=Rattus norvegicus GN=Lonp1 PE=2 SV=1	LONM_RAT	Lonp1	106 kDa	proteolysis	75	55	25	3	72.4609	56.9972	18.5982	4.57468	0.0182395	5.58662
	E3 ubiquitin-protein ligase UBR4 OS=Rattus norvegicus GN=Ubr4 PE=1 SV=2	UBR4_RAT	Ubr4	574 kDa	ubiquitin conjugation pathway	78	53	23	0	75.3594	54.9246	17.1103	0	0.0256175	7.61434
	Serum paraoxonase/arylesterase 1 OS=Rattus norvegicus GN=Pon1 PE=1 SV=3	PON1_RAT	Pon1	39 kDa	hydrolase, response to toxic substance	41	47	22	15	39.612	48.7067	16.3664	22.8734	0.0240975	2.25074
	Endoplasmic reticulum metallopeptidase 1 OS=Rattus norvegicus GN=Ermp1 PE=1 SV=1	ERMP1_RAT	Ermp1	100 kDa	proteolysis	31	36	13	11	29.9505	37.3073	9.67106	16.7738	0.0287125	2.54332
	Cullin-3 OS=Rattus norvegicus GN=Cul3 PE=1 SV=2	CUL3_RAT	Cul3	89 kDa	ubiquitin conjugation pathway, ER-Golgi transport	8	9	3	0	7.72917	9.32682	2.23178	0	0.0163063	7.64231
	Ubiquitin-like modifier-activating enzyme 5 OS=Rattus norvegicus GN=Uba5 PE=1 SV=1	UBA5_RAT	Uba5	45 kDa	ubiquitin conjugation pathway	18	14	3	1	17.3906	14.5084	2.23178	1.52489	0.00546899	8.49128
	E3 ubiquitin-protein ligase RNF123 OS=Rattus norvegicus GN=Rnf123 PE=1 SV=1	RN123_RAT	Rnf123	149 kDa	ubiquitin conjugation pathway	10	6	2	0	9.66146	6.21788	1.48786	0	0.0308597	10.6726
	Protein FAM63A OS=Rattus norvegicus GN=Fam63a PE=2 SV=1	FA63A_RAT	Fam63a	53 kDa	ubiquitin conjugation pathway	5	4	0	0	4.83073	4.14525	0	0	0.00289076	>100
	Ubiquitin-like-conjugating enzyme ATG3 OS=Rattus norvegicus GN=Atg3 PE=2 SV=1	ATG3_RAT	Atg3	36 kDa	ubiquitin conjugation pathway, autophagy	14	10	0	0	13.526	10.3631	0	0	0.00854086	>100
	E3 ubiquitin-protein ligase RNF114 OS=Rattus norvegicus GN=Rnf114 PE=2 SV=1	RN114_RAT	Rnf114	26 kDa	ubiquitin conjufation pathway, differentiation	2	2	0	0	1.93229	2.07263	0	0	0.000612793	>100
	Dipeptidyl peptidase 2 OS=Rattus norvegicus GN=Dpp7 PE=1 SV=1	DPP2_RAT	Dpp7	55 kDa	proteolysis	15	6	37	15	14.4922	6.21788	27.5253	22.8734	0.0444092	0.410924
	Calcyclin-binding protein OS=Rattus norvegicus GN=Cacybp PE=1 SV=1	CYBP_RAT	Cacybp	27 kDa	ubiquitin conjugation pathway	6	2	26	10	5.79687	2.07263	19.3421	15.2489	0.0201564	0.227501
	Phosphatidylethanolamine-binding protein 1 OS=Rattus norvegicus GN=Pebp1 PE=1 SV=3	PEBP1_RAT	Pebp1	21 kDa	protease inhibitor	2	1	15	12	1.93229	1.03631	11.1589	18.2987	0.0332582	0.100775
	Proteasome inhibitor PI31 subunit OS=Rattus norvegicus GN=Psmf1 PE=1 SV=1	PSMF1_RAT	Psmf1	30 kDa	proteosome regulaiton	0	0	12	4	0	0	8.92713	6.09957	0.0168158	0
	Cystatin-C OS=Rattus norvegicus GN=Cst3 PE=1 SV=2	CYTC_RAT	Cst3	15 kDa	protease inhibition, apotosis	1	0	10	8	0.966146	0	7.43928	12.1991	0.0307427	0.0491967
	Ubiquitin-like domain-containing CTD phosphatase 1 OS=Rattus norvegicus GN=Ublcp1 PE=2 SV=1	UBCP1_RAT	Ublcp1	37 kDa	regulaiton of 26S proteasome	1	1	4	3	0.966146	1.03631	2.97571	4.57468	0.0370469	0.265213
Transcription
	Signal transducer and activator of transcription 3 OS=Rattus norvegicus GN=Stat3 PE=1 SV=1	STAT3_RAT	Stat3	88 kDa	transcription, response to cytokine stimulus	69	62	25	0	66.6641	64.2514	18.5982	0	0.013383	7.03915
	Signal transducer and activator of transcription 5B OS=Rattus norvegicus GN=Stat5b PE=1 SV=1	STA5B_RAT	Stat5b	90 kDa	transcription regulation, acute-phase response	68	57	22	0	65.6979	59.0698	16.3664	0	0.012761	7.6234
	Signal transducer and activator of transcription 5A OS=Rattus norvegicus GN=Stat5a PE=1 SV=1	STA5A_RAT	Stat5a	91 kDa	transcription	58	48	12	0	56.0365	49.743	8.92713	0	0.00624027	11.8492
	Protein argonaute-2 OS=Rattus norvegicus GN=Ago2 PE=2 SV=2	AGO2_RAT	Ago2	97 kDa	transcription regulation	21	20	10	0	20.2891	20.7263	7.43928	0	0.0229479	5.51335
	Thyroid hormone receptor-associated protein 3 OS=Rattus norvegicus GN=Thrap3 PE=1 SV=1	TR150_RAT	Thrap3	108 kDa	transcription coactivator, receptor, mRNA processing, etc	4	3	1	0	3.86458	3.10894	0.743928	0	0.0138864	9.37392
	Leucine-rich repeat flightless-interacting protein 1 OS=Rattus norvegicus GN=Lrrfip1 PE=1 SV=1	LRRF1_RAT	Lrrfip1	80 kDa	transcriptional repressor	7	8	0	0	6.76302	8.2905	0	0	0.00506993	>100
	Mediator of RNA polymerase II transcription subunit 23 OS=Rattus norvegicus GN=Med23 PE=2 SV=2	MED23_RAT	Med23	156 kDa	transcription regulation	3	3	0	0	2.89844	3.10894	0	0	0.000612793	>100
	Basic leucine zipper and W2 domain-containing protein 1 OS=Rattus norvegicus GN=Bzw1 PE=1 SV=1	BZW1_RAT	Bzw1	48 kDa	transcription regulation	14	6	29	14	13.526	6.21788	21.5739	21.3485	0.0433773	0.459991
	Transcriptional activator protein Pur-beta OS=Rattus norvegicus GN=Purb PE=1 SV=3	PURB_RAT	Purb	33 kDa	transcription regulation	6	5	15	8	5.79687	5.18157	11.1589	12.1991	0.00469847	0.470006
	Interleukin enhancer-binding factor 3 OS=Rattus norvegicus GN=Ilf3 PE=1 SV=2	ILF3_RAT	Ilf3	96 kDa	transcription, antiviral defense	0	0	11	3	0	0	8.18321	4.57468	0.0357625	0
Apotosis and autophagy
	Mitogen-activated protein kinase 14 OS=Rattus norvegicus GN=Mapk14 PE=1 SV=3	MK14_RAT	Mapk14	41 kDa	apotosis, stress response, transcription	44	34	22	2	42.5104	35.2346	16.3664	3.04979	0.0307517	4.00413
	MOB kinase activator 1A OS=Rattus norvegicus GN=Mob1a PE=2 SV=3	MOB1A_RAT	Mob1a	25 kDa	hippo signaling, apotosis	23	20	9	7	22.2214	20.7263	6.69535	10.6743	0.0132609	2.47257
	Protein phosphatase 1F OS=Rattus norvegicus GN=Ppm1f PE=2 SV=1	PPM1F_RAT	Ppm1f	49 kDa	apotosis	17	15	7	0	16.4245	15.5447	5.20749	0	0.0184042	6.13907
	RAC-alpha serine/threonine-protein kinase OS=Rattus norvegicus GN=Akt1 PE=1 SV=1	AKT1_RAT	Akt1	56 kDa	apotosis	6	5	3	0	5.79687	5.18157	2.23178	0	0.0317296	4.91913
	RAC-beta serine/threonine-protein kinase OS=Rattus norvegicus GN=Akt2 PE=1 SV=1	AKT2_RAT	Akt2	56 kDa	apotosis	13	7	3	0	12.5599	7.25419	2.23178	0	0.0462689	8.87814
	Serine/threonine-protein kinase 3 OS=Rattus norvegicus GN=Stk3 PE=1 SV=1	STK3_RAT	Stk3	56 kDa	apotosis	11	12	2	0	10.6276	12.4358	1.48786	0	0.00578742	15.5011
	Ras-related GTP-binding protein A OS=Rattus norvegicus GN=Rraga PE=1 SV=1	RRAGA_RAT	Rraga	37 kDa	apotosis	4	3	1	0	3.86458	3.10894	0.743928	0	0.0138864	9.37392
	Apoptotic protease-activating factor 1 OS=Rattus norvegicus GN=Apaf1 PE=1 SV=1	APAF_RAT	Apaf1	141 kDa	apotosis	33	30	1	0	31.8828	31.0894	0.743928	0	0.000152672	84.6483
	STE20-like serine/threonine-protein kinase OS=Rattus norvegicus GN=Slk PE=1 SV=1	SLK_RAT	Slk	138 kDa	regulation of apotosis	18	22	0	1	17.3906	22.7989	0	1.52489	0.0102372	26.3556
	Serine/threonine-protein kinase TAO1 OS=Rattus norvegicus GN=Taok1 PE=1 SV=1	TAOK1_RAT	Taok1	116 kDa	apostosis, DNA damage, DNA repair	5	8	0	0	4.83073	8.2905	0	0	0.0315122	>100
	Phospholipid scramblase 1 OS=Rattus norvegicus GN=Plscr1 PE=1 SV=1	PLS1_RAT	Plscr1	37 kDa	apotosis, immune response	21	23	0	6	20.2891	23.8352	0	9.14936	0.035246	4.82266
	Caspase-8 OS=Rattus norvegicus GN=Casp8 PE=1 SV=1	CASP8_RAT	Casp8	55 kDa	apotosis, immune response	26	27	0	0	25.1198	27.9805	0	0	0.00144486	>100
	SH3 domain-containing kinase-binding protein 1 OS=Rattus norvegicus GN=Sh3kbp1 PE=1 SV=2	SH3K1_RAT	Sh3kbp1	78 kDa	apotosis, cell migration	15	14	0	2	14.4922	14.5084	0	3.04979	0.00676604	9.50905
	Proprotein convertase subtilisin/kexin type 9 OS=Rattus norvegicus GN=Pcsk9 PE=1 SV=1	PCSK9_RAT	Pcsk9	75 kDa	apotosis, cholesterol metatolism, lipid metabolism	20	11	0	1	19.3229	11.3994	0	1.52489	0.0343029	20.1472
	Microtubule-associated protein 1S OS=Rattus norvegicus GN=Map1s PE=1 SV=1	MAP1S_RAT	Map1s	103 kDa	apotosis	10	7	0	0	9.66146	7.25419	0	0	0.00982848	>100
	Bax inhibitor 1 OS=Rattus norvegicus GN=Tmbim6 PE=2 SV=2	BI1_RAT	Tmbim6	26 kDa	apotosis, autophagy	6	7	0	1	5.79687	7.25419	0	1.52489	0.0159476	8.55867
	Serine/threonine-protein kinase 17B OS=Rattus norvegicus GN=Stk17b PE=1 SV=1	ST17B_RAT	Stk17b	42 kDa	apotosis	5	3	0	0	4.83073	3.10894	0	0	0.0219754	>100
	Hydroxycarboxylic acid receptor 2 OS=Rattus norvegicus GN=Hcar2 PE=1 SV=1	HCAR2_RAT	Hcar2	41 kDa	apotosis	4	5	0	0	3.86458	5.18157	0	0	0.010272	>100
	Caspase-3 OS=Rattus norvegicus GN=Casp3 PE=2 SV=2	CASP3_RAT	Casp3	31 kDa	apotosis	3	3	0	0	2.89844	3.10894	0	0	0.000612793	>100
	Phosphatidylinositol 5-phosphate 4-kinase type-2 beta OS=Rattus norvegicus GN=Pip4k2b PE=1 SV=1	PI42B_RAT	Pip4k2b	47 kDa	regulation of autophgosome assembly, autophagy	13	9	6	0	12.5599	9.32682	4.46357	0	0.0435891	4.90341
	Ubiquitin-like modifier-activating enzyme ATG7 OS=Rattus norvegicus GN=Atg7 PE=2 SV=1	ATG7_RAT	Atg7	77 kDa	autophagy, ubiquitin conjugation pathway	36	33	4	0	34.7812	34.1983	2.97571	0	0.00105195	23.1809
	Phosphatidylinositol 4,5-bisphosphate 3-kinase catalytic subunit beta isoform OS=Rattus norvegicus GN=Pik3cb PE=2 SV=1	PK3CB_RAT	Pik3cb	123 kDa	autophagy, endocytosis	6	3	0	0	5.79687	3.10894	0	0	0.0401389	>100
Miscellaneous and uncharacterized
	Matrin-3 OS=Rattus norvegicus GN=Matr3 PE=1 SV=2	MATR3_RAT	Matr3	94 kDa	nuclear matrix	29	19	13	3	28.0182	19.6899	9.67106	4.57468	0.0378048	3.34894
	Rab3 GTPase-activating protein non-catalytic subunit OS=Rattus norvegicus GN=Rab3gap2 PE=1 SV=2	RBGPR_RAT	Rab3gap2	154 kDa	GTPase activation	14	10	6	0	13.526	10.3631	4.46357	0	0.0354847	5.35204
	Phosphatidylinositide phosphatase SAC1 OS=Rattus norvegicus GN=Sacm1l PE=1 SV=1	SAC1_RAT	Sacm1l	67 kDa	phosphatase	78	52	5	0	75.3594	53.8883	3.71964	0	0.0144188	34.7474
	LIM domain-containing protein 2 OS=Rattus norvegicus GN=Limd2 PE=2 SV=1	LIMD2_RAT	Limd2	14 kDa	zinc ion binding	11	9	4	2	10.6276	9.32682	2.97571	3.04979	0.00431815	3.31166
	Phosphofurin acidic cluster sorting protein 1 OS=Rattus norvegicus GN=Pacs1 PE=1 SV=1	PACS1_RAT	Pacs1	105 kDa	cellular protein localizaiton	6	4	2	0	5.79687	4.14525	1.48786	0	0.0313523	6.68219
	Putative oxidoreductase GLYR1 OS=Rattus norvegicus GN=Glyr1 PE=1 SV=1	GLYR1_RAT	Glyr1	60 kDa	oxireductase	5	6	2	0	4.83073	6.21788	1.48786	0	0.0212048	7.42586
	Mitochondrial peptide methionine sulfoxide reductase OS=Rattus norvegicus GN=Msra PE=1 SV=1	MSRA_RAT	Msra	26 kDa	protein repair due to oxidative stress	38	38	1	0	36.7135	39.3799	0.743928	0	0.000673479	102.286
	Tyrosine-protein phosphatase non-receptor type 7 OS=Rattus norvegicus GN=Ptpn7 PE=1 SV=1	PTN7_RAT	Ptpn7	40 kDa	protein phosphatase	7	6	1	0	6.76302	6.21788	0.743928	0	0.00281624	17.4491
	TBC1 domain family member 2A OS=Rattus norvegicus GN=Tbc1d2 PE=2 SV=1	TBD2A_RAT	Tbc1d2	105 kDa	GTPase activation	5	3	0	0	4.83073	3.10894	0	0	0.0219754	>100
	Kinase D-interacting substrate of 220 kDa OS=Rattus norvegicus GN=Kidins220 PE=1 SV=2	KDIS_RAT	Kidins220	196 kDa	activation of MAPKK activity	4	2	0	0	3.86458	2.07263	0	0	0.0401389	>100
	Myeloid-associated differentiation marker OS=Rattus norvegicus GN=Myadm PE=1 SV=1	MYADM_RAT	Myadm	35 kDa	unknown membrane protein	35	37	14	7	33.8151	38.3436	10.415	10.6743	0.00389827	3.42159
	Transmembrane 9 superfamily member 2 OS=Rattus norvegicus GN=Tm9sf2 PE=2 SV=1	TM9S2_RAT	Tm9sf2	76 kDa	endosome membrane, unknown function	6	8	3	0	5.79687	8.2905	2.23178	0	0.0356324	6.31216
	Ganglioside-induced differentiation-associated-protein 2 OS=Rattus norvegicus GN=Gdap2 PE=2 SV=1	GDAP2_RAT	Gdap2	56 kDa	unknown funciton	2	2	0	0	1.93229	2.07263	0	0	0.000612793	>100
	GRIP1-associated protein 1 OS=Rattus norvegicus GN=Gripap1 PE=1 SV=1	GRAP1_RAT	Gripap1	96 kDa	endosome component	4	4	0	0	3.86458	4.14525	0	0	0.000612793	>100
	MICOS complex subunit Mic60 (Fragment) OS=Rattus norvegicus GN=Immt PE=1 SV=1	MIC60_RAT	Immt	67 kDa	mitochondrial inner membrane protein	28	14	61	38	27.0521	14.5084	45.3796	57.946	0.0368138	0.402228
	Eosinophil cationic protein OS=Rattus norvegicus GN=Rnase3 PE=2 SV=1	ECP_RAT	Rnase3	18 kDa	endonuclease	2	0	7	3	1.93229	0	5.20749	4.57468	0.0305076	0.197532
	Cytochrome P450 20A1 OS=Rattus norvegicus GN=Cyp20a1 PE=2 SV=1	CP20A_RAT	Cyp20a1	52 kDa	monooxygenase, oxidoreductase	1	0	6	3	0.966146	0	4.46357	4.57468	0.00710324	0.106895
	Transmembrane protein 41B OS=Rattus norvegicus GN=Tmem41b PE=2 SV=1	TM41B_RAT	Tmem41b	33 kDa	neurogenesis	1	0	4	3	0.966146	0	2.97571	4.57468	0.0359642	0.12796
